# Supplementary material for: Echinocystic acid in Momordica charantia L. exosome-like nanovesicles attenuates dengue virus-induced vascular leakage associated inflammatory mediators through macrophage metabolic reprogramming and HIF-1α/p300-CBP interaction
Source: Front Med (Lausanne). 2025 Sep 30;12:1653689. doi: 10.3389/fmed.2025.1653689 (PMC12518356; doi:10.3389/fmed.2025.1653689)
Supplement: Supplementary file 2 [file Table_1.XLSX]

## Sheet: pos
ID	m/z	rt(s)	Name	adduct	score	HMDB	KEGG	SuperClass	Class	SubClass	bitter-EV1	bitter-EV2	bitter-EV3	bitter-EV4	bitter-EV5	bitter-EV6	QC-1	QC-2	QC-3
M201T92	201.163	92.001	.alpha.-cyperone	[M+H-H2O]+	0.83480582968396		C17090	Lipids and lipid-like molecules	Prenol lipids	Sesquiterpenoids	162640	157982	173278	130056	172980	287954	180496	183071	201780
M558T511	558.32	510.779	.alpha.-ergocryptine	[M+H-H2O]+	0.720874061638887		C07545	Alkaloids and derivatives	Ergoline and derivatives	Lysergic acids and derivatives	1510.44	3161.5	2654.13	2679.3	3490.68	1886.91	2595.75	2554.11	2594.75
M361T709	361.02	708.982	.alpha.-hydroxytriazolam	[M+H+2i]+	0.704735726753491	HMDB0061053		Organoheterocyclic compounds	Benzodiazepines	1,4-benzodiazepines	7241.79	15575.1	7239.43	25653	11039	8503.39	6881.92	6236.92	6676.58
M339T58	339.267	57.949	.alpha.-hyodeoxycholic acid methyl ester	[M+H-CH8O3]+	0.716558994958974			Lipids and lipid-like molecules	Steroids and steroid derivatives	Bile acids, alcohols and derivatives	34094	140540	194304	176368	221783	162803	140050	145725	139999
M534T372	534.227	372.067	.beta.-d-glucopyranosiduronic acid, 5-[3-(1-naphthalenylcarbonyl)-1h-indol-1-yl]pentyl	[M+H]+	0.821430745662708			Organoheterocyclic compounds	Indoles and derivatives	Naphthoylindoles	3916.45	4208.25	1532.78	4167.77	4032.12	3236.35	3773.32	3953.2	3888.16
M504T454	504.241	453.781	.beta.-d-glucopyranosiduronic acid, 5-[3-[(2,2,3,3-tetramethylcyclopropyl)carbonyl]-1h-indol-1-yl]pentyl	[M+H]+	0.940331022946486			Lipids and lipid-like molecules	Fatty Acyls	Fatty acyl glycosides	12394.5	13040.4	10633.8	11555.1	19652.2	12677.7	12000.1	12611.4	12633
M463T220	463.288	220.313	.beta.-ecdysone	[M+H-H2O]+	0.928591112392317	HMDB0030180	C02633	Lipids and lipid-like molecules	Steroids and steroid derivatives	Bile acids, alcohols and derivatives	44268.2	42643.8	19796.1	41228.8	38332.5	41812	39690.3	40464.4	40734.6
M104T371	104.07	370.755	.gamma.-aminobutyric acid	[M+H]+	0.929596786581716	HMDB0000112	C00334	Organic acids and derivatives	Carboxylic acids and derivatives	Amino acids, peptides, and analogues	70745.6	71557.4	68460.3	58292.9	50994.9	58372.4	63935.2	63122.4	57975.5
M276T445	276.155	444.704	.gamma.-l-glu-.epsilon.-l-lys	[M+H]+	0.925978267225475	HMDB0003869	C21730	Organic acids and derivatives	Carboxylic acids and derivatives	Amino acids, peptides, and analogues	28153.9	26745.6	30591.7	57086.2	33352.9	36985.4	26898.9	30272.2	30201.5
M355T148	355.263	147.632	.gamma.-muricholic acid	[M+H-3H2O]+	0.769749038104101		C17649	Lipids and lipid-like molecules	Steroids and steroid derivatives	Bile acids, alcohols and derivatives	1.42455e+06	2.47674e+06	1.5599e+06	1.66102e+06	1.95911e+06	1.43216e+06	2.18508e+06	2.18872e+06	2.10603e+06
M441T109	441.365	108.665	(-)-caryophyllene oxide	[2M+H]+	0.803268885344039		C16908	Lipids and lipid-like molecules	Prenol lipids	Sesquiterpenoids	87325.9	81261.3	93479.3	105780	93784.1	80245.6	101213	78040.6	80521.7
M359T480	359.124	479.972	(-)-riboflavin	[M+H-H2O]+	0.721132404277215	HMDB0000244	C00255	Organoheterocyclic compounds	Pteridines and derivatives	Alloxazines and isoalloxazines	71563.5	74527.5	36858.2	74639.6	51304.2	68664.6	73198.3	73846.4	67654.8
M545T493	545.304	493.448	((4r)-4-((3r,5s,7r,9s,10s,12s,13r,14s,17r)-3,7,12-trihydroxy-10,13-dimethylhexadecahydro-1h-cyclopenta[a]phenanthren-17-yl)pentanoyl)glycylglycine	[M+Na]+	0.874426840677184			Lipids and lipid-like molecules	Steroids and steroid derivatives	Bile acids, alcohols and derivatives	18334.5	8640.68	1192.37	7718.07	3861.98	4095.5	3949.9	4299.38	3940.01
M500T291	500.354	291.351	((4r)-4-((3r,5s,7r,9s,10s,13r,14s,17r)-3,7-dihydroxy-10,13-dimethylhexadecahydro-1h-cyclopenta[a]phenanthren-17-yl)-2,2-dimethylpentanoyl)glycine	[M+Na]+	0.896951530536988			Lipids and lipid-like molecules	Steroids and steroid derivatives	Bile acids, alcohols and derivatives	2223.18	2795.46	2881.83	2799.09	1454.9	2804.63	2690.88	2736.01	2691.41
M486T311	486.229	310.985	(+)-3',5'-o-(1,1,3,3-tetraisopropyl-1,3-disiloxanediyl)cytidine	[M+H]+	0.80623032830361			Organic oxygen compounds	Organooxygen compounds	Carbohydrates and carbohydrate conjugates	3876.34	3304.62	2066.33	3269.98	3966.88	4294.1	2719.26	2769.59	3134.85
M109T632	109.064	631.551	(+)-carvone	[M+H-C3H6]+	0.779538669792882	HMDB0004487	C11383	Lipids and lipid-like molecules	Prenol lipids	Monoterpenoids	19849	17160.1	15495.1	15879	20515.1	30831.7	21304.1	23112.9	21055
M439T428	439.142	427.51	(2r,3s,4s,5r,6r)-5-[(2s,3r,4r)-3,4-dihydroxy-4-(hydroxymethyl)oxolan-2-yl]oxy-2-(hydroxymethyl)-6-(2-phenylethoxy)oxane-3,4-diol	[M+Na]+	0.976956884921163			Organic oxygen compounds	Organooxygen compounds	Carbohydrates and carbohydrate conjugates	29267.9	26779.5	27592.2	29443	20394.9	29313.4	31159.2	31895.4	31151
M257T251	257.076	250.825	(2r)-5-methoxy-2-methyl-2,3,8,9-tetrahydrofuro[2,3-h]chromen-4-one	[M+Na]+	0.800555505612587			Organoheterocyclic compounds	Benzopyrans	1-benzopyrans	17287.9	18548	7826.66	19082.3	16806.5	16921.9	16933.1	16937.6	17383.8
M517T164	517.315	164.145	(2s,3r,5r,10r,13r,14s,17s)-2,3,14-trihydroxy-10,13-dimethyl-17-[(2r,3r,5r)-2,3,6-trihydroxy-5,6-dimethylheptan-2-yl]-2,3,4,5,9,11,12,15,16,17-decahydro-1h-cyclopenta[a]phenanthren-6-one	[M+Na]+	0.898749432442967			Lipids and lipid-like molecules	Steroids and steroid derivatives	Bile acids, alcohols and derivatives	367464	182957	378842	193962	113253	322863	167386	178762	178745
M847T178	847.407	177.512	(2s,3s,4s,5r,6r)-6-[[(2s,3r,4r,6ar,6bs,8as,12as,14br)-4-formyl-2-hydroxy-4,6a,6b,11,11,14b-hexamethyl-8a-[(2s,3r,4s,5s,6r)-3,4,5-trihydroxy-6-(hydroxymethyl)oxan-2-yl]oxycarbonyl-1,2,3,4a,5,6,7,8,9,10,12,12a,14,14a-tetradecahydropicen-3-yl]oxy]-3,4,5-trihydroxyoxane-2-carboxylic acid	[M+Na]+	0.932127087924206			Lipids and lipid-like molecules	Prenol lipids	Terpene glycosides	161818	190486	142337	176976	158224	172120	205493	198443	198479
M266T547	266.173	546.93	(3as,5r,5as,8as,9ar)-5,8a-dimethyl-1-methylidene-3a,4,5,5a,6,7,9,9a-octahydroazuleno[6,7-b]furan-2,8-dione	[M+NH4]+	0.801789800731914			Lipids and lipid-like molecules	Prenol lipids	Terpene lactones	12504.3	23418.2	8763.77	10712.5	7771.92	12418.2	10988.2	11286	11284.6
M521T400	521.269	400.454	(3e,5s,7r,8r,11e,13s,15r,16r)-3,5,7,11,13,15-hexamethyl-8,16-bis(1,3-oxazol-5-ylmethyl)-1,9-dioxacyclohexadeca-3,11-diene-2,10-dione	[M+Na]+	0.862441438949415						10688.1	11306.5	5135.02	10231.3	11159.9	11266.2	9524.34	10866.5	10905.3
M459T47	459.322	47.258	(3r,5s,7r,9s,10s,12s,13r,14s,17r)-17-((2r)-7-hydroxy-6-methylheptan-2-yl)-10,13-dimethylhexadecahydro-1h-cyclopenta[a]phenanthrene-3,7,12-triol	[M+Na]+	0.992172991304567	HMDB0001231	C05446	Lipids and lipid-like molecules	Steroids and steroid derivatives	Bile acids, alcohols and derivatives	185293	232206	215174	234989	202273	200713	258931	257986	273172
M311T173	311.237	173.06	(4Z,7Z,10Z,13Z,16Z,19Z)-4,7,10,13,1 6,19-Docosahexaenoic acid	(M+H-H2O)+	0.6738						478410	441029	341864	419285	349482	369247	371071	373835	371066
M362T47	362.326	46.588	(r)-(+)-arachidonyl-1'-hydroxy-2'-propylamide	[M+H]+	0.80696932262826			Lipids and lipid-like molecules	Fatty Acyls	Fatty amides	210591	277879	236612	268767	196969	234833	284449	300169	299812
M232T261	232.154	260.57	(r)-butyrylcarnitine	[M+H]+	0.999060469074252	HMDB0002013		Lipids and lipid-like molecules	Fatty Acyls	Fatty acid esters	10774.8	21003.4	1103.5	744.889	31790.8	662.381	1318	1176.25	1189.87
M627T346	627.204	345.665	[(1s,4as,6s,7r,7as)-6-acetyloxy-4-[[(2r,3r,4s,5s,6r)-3-acetyloxy-4,5-dihydroxy-6-(hydroxymethyl)oxan-2-yl]oxymethyl]-7-(acetyloxymethyl)-7-hydroxy-4a,5,6,7a-tetrahydro-1h-cyclopenta[c]pyran-1-yl] 3-methylbutanoate	[M+Na]+	0.822500946363599			Lipids and lipid-like molecules	Prenol lipids	Terpene glycosides	11491.9	11540	6240.48	12424.7	10002.3	8700.02	11885.9	11504.1	11854.3
M699T192	699.373	191.534	[(2r,3r,4s,5s,6r)-3-acetyloxy-2-(acetyloxymethyl)-5-hexanoyloxy-6-[(2s,3r)-2,3,4-trihydroxybutoxy]oxan-4-yl] tetradecanoate	[M+Na]+	0.757245081188323						22362.1	11472.5	14646.3	5783.99	14823.3	19319.8	14501.9	14847	14494.3
M743T200	743.396	200.066	[2-[4-hydroxy-2,5-bis(hydroxymethyl)-3-(3-methylbutanoyloxy)oxolan-2-yl]oxy-6-(hydroxymethyl)-4,5-bis(2-methylpropanoyloxy)oxan-3-yl] decanoate	[M+Na]+	0.974713643902707						160429	178318	77901.1	155144	107086	180399	224858	261155	259507
M252T128	252.145	127.658	[dala2] .alpha.-neo-endorphin (1-2), amide	[M+H]+	0.941159185691996			Organic acids and derivatives	Carboxylic acids and derivatives	Amino acids, peptides, and analogues	30867	30061.8	19900.5	39058.3	24061.4	22248.6	30196.5	31906	31989.5
M373T413	373.171	413.269	[phe2] trh	[M+H]+	0.717609856151751			Organic acids and derivatives	Carboxylic acids and derivatives	Amino acids, peptides, and analogues	13303	26631.4	15386.8	23013.7	27514.8	14439.7	15494.9	15997	16002.7
M391T383	390.993	382.834	1-.beta.-d-arabinofuranosyluracil 5'-monophosphate	[M-2H+3Na]+	0.870611661857341			Nucleosides, nucleotides, and analogues	Pyrimidine nucleotides	Pyrimidine ribonucleotides	721732	656752	782703	841626	824131	688405	601457	639279	582234
M575T309_1	575.173	308.961	1-(1,2-dihexanoylphosphatidyl)inositol	[M-H+2Na]+	0.790357740756565			Lipids and lipid-like molecules	Glycerophospholipids	Glycerophosphoinositols	4243.75	5415.05	3959.4	8149.54	4904.69	5592.66	5106.15	5316.55	5308.25
M194T332	194.117	332.38	1-(1',3'-benzodioxol-5'-yl)-2-butanamine	[M+H]+	0.91055569631347						407300	397379	357239	422122	326102	362250	408606	397031	408817
M546T214	546.325	213.913	1-(1z-octadecenyl)-sn-glycero-3-phosphocholine	[M+K]+	0.910465522902159	HMDB0013122		Lipids and lipid-like molecules	Glycerophospholipids	Glycerophosphocholines	7554.43	6957.07	2934.56	3918.45	9763.05	7402.54	5529.73	5562.85	5950.23
M383T26	383.183	25.8985	1-(2,3-dibenzimidazol-2-ylpropyl)-2-methoxybenzene	[M+H]+	0.798357752253024						8398.63	13625.1	10117.7	13333.6	14178.4	13192.9	13800.7	14456.4	14532.1
M489T555	489.278	555.046	1-[(2e,4e)-6,7-dihydroxy-2,4-octadienoyl]prolyl-n-methylvalyl-n2-methylalaninamide	[M+Na]+	0.859878755376372			Organic acids and derivatives	Carboxylic acids and derivatives	Amino acids, peptides, and analogues	2720.63	2855.92	1241.93	8502.18	4582.69	3132.97	3067.78	2859.61	3070.21
M301T371	301.15	371.263	1-[4,5-bis(hydroxymethyl)-3-methoxy-2-methylphenoxy]-3-methylbutane-2,3-diol	[M+H]+	0.71127587526378			Benzenoids	Benzene and substituted derivatives	Benzyl alcohols	132394	81504.1	71342.5	121122	73207.3	100311	70999.2	70959.3	67801.4
M759T148	758.57	148.327	1-hexadecanoyl-2-octadecadienoyl-sn-glycero-3-phosphocholine	[M+H]+	0.977792327851626			Lipids and lipid-like molecules	Glycerophospholipids	Glycerophosphocholines	73114.1	63775.3	70613.4	27021.9	67402.3	44364.6	74544.8	76023.8	60521.8
M242T151	242.284	151.431	1-hexadecylamine	[M+H]+	0.877991686431181			Organic nitrogen compounds	Organonitrogen compounds	Amines	91489.5	111560	96779.2	110883	98111.5	85424.8	152744	152741	166420
M377T166	377.319	165.817	1-hydroxy vitamin d2	[M+H-2H2O]+	0.794642639178221		C08211	Lipids and lipid-like molecules	Steroids and steroid derivatives	Vitamin D and derivatives	199012	236902	237413	135249	239192	176993	256099	271192	235071
M620T34	619.526	34.475	1-linoleoyl-2-oleoyl-rac-glycerol	[M+H]+	0.92495507669237			Lipids and lipid-like molecules	Fatty Acyls	Lineolic acids and derivatives	195328	213262	175570	170707	216429	186081	184151	179654	184148
M170T408	170.092	408.187	1-methyl-l-histidine	[M+H]+	0.967164994697904	HMDB0000001	C01152	Organic acids and derivatives	Carboxylic acids and derivatives	Amino acids, peptides, and analogues	106549	97908.1	152989	115608	101168	94320.4	102947	102386	102957
M282T295	282.119	295.26	1-methyladenosine	[M+H]+	0.958985230072416	HMDB0003331	C02494	Nucleosides, nucleotides, and analogues	Purine nucleosides		16736.5	22193.2	30568.1	42395.3	21357.6	22215.8	22725.2	22737	23446.8
M355T38	355.284	37.654	1-monolinoleoyl-rac-glycerol	[M+H]+	0.828286905374244			Lipids and lipid-like molecules	Fatty Acyls	Lineolic acids and derivatives	700022	707191	618661	530068	568971	687371	864689	865406	926713
M240T300	240.134	300.044	1-o-hexadecyl-2-o-acetyl-sn-glyceryl-3-phosphoryl(n,n,n-trimethyl)hexanolamine	[M+H-C21H40O3]+	0.702228525110888						4427.56	3598.43	3854.67	4301.04	3302.95	3128.4	3424.94	3120.56	3425.16
M533T496	533.292	495.565	1-oleoyl-2-hydroxy-sn-glycero-3-phospho-(1'-rac-glycerol)	[M+Na]+	0.817181139671679			Lipids and lipid-like molecules	Glycerophospholipids	Glycerophosphoglycerols	8881.19	7564.13	7157.53	7864.59	8880.37	6271.84	7337.29	7917.79	7990.01
M602T617	601.518	617.187	1-oleoyl-2-linoleoyl-rac-glycerol	[M+H-H2O]+	0.88133642904379			Lipids and lipid-like molecules	Fatty Acyls	Lineolic acids and derivatives	7323.98	5713.85	2701.17	5150.04	925.975	8505.5	4808.71	4166.06	4226.07
M733T149	732.553	148.911	1-oleoyl-2-myristoyl-sn-glycero-3-phosphocholine	[M+H]+	0.962165125832071	HMDB0008097		Lipids and lipid-like molecules	Glycerophospholipids	Glycerophosphocholines	34436	39966.9	39089	46219.9	38618.6	41232.8	35470.8	33405.3	33412.4
M486T304	486.339	303.562	1-Oleoyl-sn-glycero-3-phosphocholine	(M+H-2H2O)+	0.6579						8711.87	6505.71	7164.24	10311.4	8175.54	8367.19	7671.58	7719.2	8205.08
M720T296	720.428	296.455	1-palmitoyl-2-(4-ketododec-3-enedioyl)phosphatidylcholine	[M+H]+	0.733409400692497			Lipids and lipid-like molecules	Glycerophospholipids	Glycerophosphocholines	2446.21	2881.73	439.748	1977.53	2053.24	1328	1935.95	1871.75	1871.06
M578T629	577.518	628.864	1-palmitoyl-2-oleoyl-sn-glycerol	[M+H-H2O]+	0.903286266981405	HMDB0007102		Lipids and lipid-like molecules	Glycerolipids	Diradylglycerols	68605.1	42035.8	21229.4	49281.4	105127	60141.6	58315	69803	69578.7
M313T38	313.274	37.639	1-palmitoylglycerol	[M+H-H2O]+	0.927988627517597			Lipids and lipid-like molecules	Glycerolipids	Monoradylglycerols	8.71495e+06	9.26946e+06	8.65286e+06	7.01386e+06	8.0779e+06	1.0166e+07	1.0286e+07	1.02931e+07	1.04563e+07
M413T41	413.274	40.837	1-phenyl-2-decanoylamino-3-morpholino-1-propanol	[M+Na]+	0.873702716030404			Organic nitrogen compounds	Organonitrogen compounds	Amines	19286.9	1811.33	25318.8	16663	13506.8	4896.57	25667.9	24692.7	33478.7
M691T128	691.381	128.153	1-piperidinecarboxamide, n-phenyl-4-(3-quinolinylmethyl)-	[2M+H]+	0.883363066698783						47085	63636.7	48386.6	57224.5	54349.1	44695.8	52911.8	51896.7	52887.8
M568T260	568.323	259.604	1-Stearoyl-2-hydroxy-sn-glycero-3-phosphocholine	(M-H+2Na)+	0.6314						15065.4	13472.9	7146.62	18018.9	12134.9	11768.4	14463.1	13904.8	14471.6
M854T163	854.491	163.143	1-stearoyl-2-linoleoyl-sn-glycero-3-phospho-l-serine	[M-2H+3Na]+	0.815426710128942	HMDB0012380		Lipids and lipid-like molecules	Glycerophospholipids	Glycerophosphoserines	27041.3	18464.5	33434.1	44244.9	20915.9	33121.6	27544.8	26436.4	27485.9
M767T76	766.516	75.8645	1-stearoyl-2-linoleoyl-sn-glycero-3-phosphoethanolamine	[M+Na]+	0.803410870425187	HMDB0008994		Lipids and lipid-like molecules	Glycerophospholipids	Glycerophosphoethanolamines	105536	41360.7	30702.2	34519.8	65931.4	32557.1	46130.2	46709.2	46121.8
M604T631	603.534	630.556	1-stearoyl-2-linoleoyl-sn-glycerol	[M+H-H2O]+	0.950167742354501	HMDB0007161		Lipids and lipid-like molecules	Fatty Acyls	Lineolic acids and derivatives	6891.13	2640.79	4994.86	5323.78	7598.61	4640.29	8247.39	7988.43	10015.4
M341T37	341.305	37.025	1-stearoyl-rac-glycerol	[M+H-H2O]+	0.95892816749456			Lipids and lipid-like molecules	Glycerolipids	Monoradylglycerols	6.88874e+06	7.09789e+06	6.5911e+06	5.51554e+06	6.10187e+06	7.42321e+06	7.48754e+06	7.49322e+06	7.75375e+06
M241T374	241.029	373.981	1-thio-.beta.-d-glucose	[M-H+2Na]+	0.758722144449929			Organic oxygen compounds	Organooxygen compounds	Carbohydrates and carbohydrate conjugates	236066	264945	168582	485713	282531	266879	282541	286351	291316
M72T301_2	72.0801	300.932	1,2-diamino-2-methylpropane	[M+H-NH3]+	0.888299073397559			Organic nitrogen compounds	Organonitrogen compounds	Amines	416548	394100	327348	547315	377260	399066	422196	419231	422162
M552T34	551.502	34.459	1,2-dihexadecanoyl-sn-glycerol	[M+H-H2O]+	0.945636428391857			Lipids and lipid-like molecules	Glycerolipids	Diradylglycerols	905458	1.01924e+06	849011	708013	799410	1.01806e+06	950776	981391	980976
M689T215	689.434	215.037	1,2-dimyristoyl-sn-glycero-3-phospho-rac-(1-glycerol)	[M+Na]+	0.942302998438387			Lipids and lipid-like molecules	Glycerophospholipids	Glycerophosphoglycerols	7308.04	3869.74	8225.11	10696.3	7158.73	7704.43	6549.1	6998.28	7045.59
M787T590	786.6	590.148	1,2-dioleoyl-sn-glycero-3-phosphatidylcholine	[M+H]+	0.806575898829059	HMDB0062690		Lipids and lipid-like molecules	Glycerophospholipids	Glycerophosphocholines	447.577	241.092	393.218	627.043	647.412	309.593	1008.97	686.401	639.343
M753T120	752.505	120.473	1,2-dipalmitoleoyl-sn-glycero-3-phosphocholine	[M+Na]+	0.914889230915684	HMDB0008002		Lipids and lipid-like molecules	Glycerophospholipids	Glycerophosphocholines	39166.5	18551.8	21416.3	17376.9	21250.6	20412.9	20384.7	20657.4	21737.7
M688T151	688.49	150.799	1,2-dipalmitoleoyl-sn-glycero-3-phosphoethanolamine	[M+H]+	0.805700784143967	HMDB0008957		Lipids and lipid-like molecules	Glycerophospholipids	Glycerophosphoethanolamines	12724.6	11836.7	11640.1	11950	16552.1	8998.67	10864.5	12182.9	12234.3
M993T191	993.464	190.941	1,2-dipalmitoylphosphatidylinositol-4,5-diphosphonate	[M+Na]+	0.812088248203437			Lipids and lipid-like molecules	Glycerophospholipids	Glycerophosphoinositol phosphates	3645.37	4007.35	1709.45	12021.3	1465.38	1322.3	4489.06	5030.43	4534.58
M375T163	375.304	162.825	1,25-dihydroxy vitamin d2	[M+H-3H2O]+	0.809897594282372	HMDB0006225		Lipids and lipid-like molecules	Steroids and steroid derivatives	Vitamin D and derivatives	1.40377e+06	493758	402058	1.44987e+06	357499	361608	267323	316802	313195
M305T327	305.084	326.93	1,4-d-xylobiose	[M+Na]+	0.955792850774122		C01630	Organic oxygen compounds	Organooxygen compounds	Carbohydrates and carbohydrate conjugates	223597	200490	51929.6	105072	83593.7	181810	92218.9	96169.7	96186.2
M175T91	175.148	90.721	1,4-dibenzylpiperazine	[M+H-C7H8]+	0.748638837403511			Benzenoids	Benzene and substituted derivatives	Phenylmethylamines	86617	124383	119089	342056	86903.7	235606	110374	127652	127572
M86T274	86.0957	274.071	1,5-pentanediamine	[M+H-NH3]+	0.838930512286801	HMDB0002322	C01672	Organic nitrogen compounds	Organonitrogen compounds	Amines	194257	267251	103889	163041	112064	245954	209810	207751	230815
M671T42	671.355	42.089	1',4-sophorolactone 6',6-diacetate	[M+H-H2O]+	0.954777403042227						385895	410024	348495	384204	364074	431651	376490	382497	376573
M667T129	667.344	129.463	1(2h)-pyrimidineacetamide, n-[(1s,3s,4s)-4-[[2-(2,6-dimethylphenoxy)acetyl]amino]-3-hydroxy-5-phenyl-1-(phenylmethyl)pentyl]tetrahydro-4-hydroxy-.alpha.-(1-methylethyl)-2-oxo-, (.alpha.s)-	[M+Na]+	0.79567892477617			Organic acids and derivatives	Carboxylic acids and derivatives	Amino acids, peptides, and analogues	21505.8	16770.8	12736.6	11818.5	8912.6	14512.1	12210.1	13543.9	12300.5
M271T188	271.242	187.635	11,14,17-eicosatrienoic acid, (z,z,z)-	[M+H-2H2O]+	0.753858848238466	HMDB0060039	C16522	Lipids and lipid-like molecules	Fatty Acyls	Fatty acids and conjugates	67212.8	59628.2	54900.8	51776.8	50612.3	63384.9	70418.5	70418.8	71209
M519T188	519.333	188.042	13s-hydroxy-9z,11e-octadecadiene-(2-biotinyl)hydrazide	[M+H-H2O]+	0.877761395041338						52070.8	42249.6	40808.1	10607.6	23662.8	53515.5	41825.3	49715.1	49688.8
M277T40	277.216	40.204	13s-hydroxy-9z,11e,15z-octadecatrienoic acid	[M+H-H2O]+	0.96052997499116			Lipids and lipid-like molecules	Fatty Acyls	Lineolic acids and derivatives	133641	166216	152950	171976	155113	215446	282750	221146	222734
M604T495	604.328	495.448	14-benzoylaconine	[M+H]+	0.799507456812115			Lipids and lipid-like molecules	Prenol lipids	Diterpenoids	8081.06	9572.16	2032.84	7187.82	7050.58	5814.71	5505.7	7284.25	7291.59
M624T283	624.296	283.197	15-deoxy-.delta.12,14-prostaglandin j2 glutathione	[M+H]+	0.895493671334523			Lipids and lipid-like molecules	Fatty Acyls	Eicosanoids	5140.62	5520.27	1869.66	9821.63	4104.59	5702.68	7192.64	7239.12	7560.44
M284T142	284.331	142.229	15-deoxy-goyazensolide	[M+K]+	0.903722503606831			Organoheterocyclic compounds	Lactones	Gamma butyrolactones	48383.7	30374.2	53647.3	58016.2	49903.6	84771.3	59122.4	60929.2	59137.1
M353T124	353.229	124.287	15(r),19(r)-hydroxyprostaglandin f2.alpha.	[M+H-H2O]+	0.737074735279044			Lipids and lipid-like molecules	Fatty Acyls	Eicosanoids	391988	357785	342803	328541	284500	341139	327057	320692	327076
M543T505	543.313	505.244	15s-hydroxy-5z,8z,11z,13e-eicosatetraene-(2-biotinyl)hydrazide	[M+H-H2O]+	0.983083088927823						51676.4	57395.1	43068.7	63185.2	44176.6	53097.8	55628.4	55956.1	55956.7
M569T155	569.347	155.24	16-oxocafestol	[2M+H]+	0.753828446532928						378440	339940	296696	326873	342727	328100	364623	365322	378341
M601T187	601.408	187.085	17-epimethandienone	[2M+H]+	0.947148264136543			Lipids and lipid-like molecules	Steroids and steroid derivatives	Androstane steroids	543126	495293	390313	470257	447840	500650	497929	509189	509006
M466T256	466.263	255.985	17-trifluoromethylphenyltrinorprostaglandin f2.alpha. ethylamide	[M+H-H2O]+	0.807643314838948			Lipids and lipid-like molecules	Fatty Acyls	Eicosanoids	5832.65	6811.45	2713.48	6923.82	5463.37	5977.26	6181.55	5675	6163.78
M267T150	267.21	149.547	17.alpha.-methyltestosterone	[M+H-2H2O]+	0.701056579394879	HMDB0015655	C07198	Lipids and lipid-like molecules	Steroids and steroid derivatives	Androstane steroids	637979	671777	724691	471453	569361	534905	653790	553507	542500
M429T29	429.318	29.349	17.beta.-nandrolone decanoate	[M+H]+	0.963951576332686	HMDB0015694	C08154	Lipids and lipid-like molecules	Steroids and steroid derivatives	Steroid esters	13790	34948.1	13631.1	25894.9	27664.3	31319.9	37435.7	37466.7	38855.2
M331T401	331.209	401.355	17alpha-hydroxyprogesterone	[M+H]+	0.971860468353839	HMDB0000374	C01176	Lipids and lipid-like molecules	Steroids and steroid derivatives	Pregnane steroids	48258	12180.2	59670.8	23624.3	19028.8	57995	32075.2	31861.6	35137.2
M273T212	273.167	212.054	19-nor-4-androstene-3,17-dione	[M+H]+	0.806809022388949		C14500	Lipids and lipid-like molecules	Steroids and steroid derivatives	Estrane steroids	218560	31628	128524	105485	49972.4	60875.2	75861.1	73738.9	75862.6
M363T147	363.267	147.332	19,20-dihydroxy-4z,7z,10z,13z,16z-docosapentaenoic acid	[M+H]+	0.767351073494771	HMDB0010214		Lipids and lipid-like molecules	Fatty Acyls	Fatty acids and conjugates	1.06022e+06	1.91528e+06	906194	785010	1.18613e+06	952085	986032	992249	988319
M567T167	567.404	166.6	1alpa,3beta-diacetoxy-22-hopanol	[M+Na]+	0.802951047760543						123028	110076	105333	727703	74420.4	153488	85244.5	85578.5	75822.6
M345T258	345.213	257.505	1h-indazole-3-carboxamide, n-[1-(aminocarbonyl)-2,2-dimethylpropyl]-1-pentyl-	[M+H]+	0.795257288420276			Organic acids and derivatives	Carboxylic acids and derivatives	Amino acids, peptides, and analogues	37441.9	40472.1	25677.7	38408.5	40300.2	35123.7	39651.4	39334.6	42104.4
M567T417	567.275	417.252	1h-indole-3-acetamide, 1-(2,2-diethoxyethyl)-2,3-dihydro-n-(4-methylphenyl)-3-[[[(4-methylphenyl)amino]carbonyl]amino]-2-oxo-, (+)-	[M+Na]+	0.749911516059886			Benzenoids	Benzene and substituted derivatives	N-phenylureas	7575.38	9253.85	4377.51	14943.4	9442.54	7347.52	8008.74	7992.89	7682.4
M176T266	176.065	265.707	1h-indole-3-carboxylic acid, 1-(cyclohexylmethyl)-	[M+H-C6H10]+	0.75723328661354			Organoheterocyclic compounds	Indoles and derivatives	Indolecarboxylic acids and derivatives	15179.2	23776.6	12584.7	21044.2	16962.6	24395.4	26113.8	22745.1	25778
M506T321	506.258	320.974	1h-indole-3,5-dicarboxylic acid, 1-[3-[4-(decyloxy)phenoxy]-2-oxopropyl]-, 3-methyl ester	[M+H-H2O]+	0.726689894636491			Organoheterocyclic compounds	Indoles and derivatives	Indolecarboxylic acids and derivatives	7892.54	9701.85	17834.8	9790.5	22856.2	11638.6	12574.7	13806.6	13855.5
M527T33	527.299	33.199	1h-indole-4-carboxamide, n-[(1,2-dihydro-4,6-dimethyl-2-oxo-3-pyridinyl)methyl]-3-methyl-1-[(1s)-1-methylpropyl]-6-[6-(1-piperazinyl)-3-pyridinyl]-	[M+H]+	0.83555473586022			Organoheterocyclic compounds	Diazinanes	Piperazines	33802.9	46733.7	27944.2	42531.6	44294.4	46420.3	39011.4	39017.4	39941.8
M616T229	616.342	228.554	2-(5-oxovaleryl)phosphatidylcholine	[M+Na]+	0.94624338163455			Lipids and lipid-like molecules	Glycerophospholipids	Glycerophosphocholines	9300.49	9245.14	517.812	11907.4	9220.25	7924.57	9969.92	9947.88	10087.1
M748T314	748.423	314.485	2-[2-[19-acetamido-6-(3,4-dicarboxybutanoyloxy)-16,18-dihydroxy-5,9-dimethylicosan-7-yl]oxy-2-oxoethyl]butanedioic aci	[M+H]+	0.876812470761972	HMDB0034699		Organic acids and derivatives	Carboxylic acids and derivatives	Fumonisins	13763.9	12813.1	10074.4	20066.3	13211.8	14020.3	13313.5	13375.1	14145.5
M120T259	120.08	259.123	2-amino-1-phenylethanol	[M+H-H2O]+	0.956229044783047	HMDB0001065	C02735	Organic nitrogen compounds	Organonitrogen compounds	Amines	755732	732498	443358	841522	616272	753464	748358	747499	765783
M70T528	70.0648	528.159	2-Amino-2-methyl-1,3-propanediol	(M+H-2H2O)+	0.8336						1.2335e+06	1.25373e+06	410688	1.26132e+06	254593	1.17437e+06	1.20627e+06	1.24013e+06	1.23861e+06
M106T661	106.065	661.125	2-butylaniline	[M+H-C3H8]+	0.778007828960727			Benzenoids	Benzene and substituted derivatives	Aniline and substituted anilines	89106.4	84540.3	73719.5	33549	109244	67799.1	53790.7	53800.6	51216.8
M107T52_1	107.048	52.282	2-hydroxybenzyl alcohol	[M+H-H2O]+	0.907905487711867	HMDB0059709	C02323	Benzenoids	Benzene and substituted derivatives	Benzyl alcohols	46691.9	44275.5	62926.7	65921.2	61683.3	78415.5	44799.6	41208.9	44721.9
M576T150	575.502	149.882	2-linoleoyl-1-palmitoyl-sn-glycero-3-phosphoethanolamine	[M+H-C2H8NO4P]+	0.963463224477133	HMDB0008928		Lipids and lipid-like molecules	Glycerophospholipids	Glycerophosphoethanolamines	371850	376461	363838	368611	399347	369931	361095	365323	365240
M133T36	133.1	36.369	2-methylamino-1-phenylbutane	[M+H-CH5N]+	0.940252896135411			Benzenoids	Benzene and substituted derivatives	Phenethylamines	138279	196925	152380	202413	228888	141874	255435	255703	268723
M580T34	579.534	34.469	2-oahma [dmed-fahfa]	[M+H]+	0.76683637754396						1.25676e+06	1.38375e+06	1.2821e+06	1.1171e+06	1.32634e+06	1.42721e+06	1.25346e+06	1.27248e+06	1.27333e+06
M761T590	760.585	590.273	2-oleoyl-1-palmitoyl-sn-glycero-3-phosphocholine	[M+H]+	0.911906700888423	HMDB0007972		Lipids and lipid-like molecules	Glycerophospholipids	Glycerophosphocholines	6239.68	7654.73	7313.7	10405.6	7817.86	7502.5	7702.27	8507.16	4196.01
M210T207	210.133	207.26	2,2-bis[hydroxymethyl]-2,2',2''-nitrilotriethanol	[M+H]+	0.732524343583002			Organic nitrogen compounds	Organonitrogen compounds	Amines	28834.4	58701.1	31779.7	42392.8	36786	55901.4	48106.1	48078.2	51370
M246T84	246.242	83.682	2,4,6-tri-tert-butylaniline	[M+H-CH4]+	0.752861400106729			Benzenoids	Benzene and substituted derivatives	Phenylpropanes	3.87856e+06	4.0337e+06	3.90901e+06	2.02865e+06	2.50367e+06	3.72541e+06	3.95273e+06	3.95886e+06	4.11943e+06
M221T91	221.153	91.146	2,6-di-tert-butylbenzoquinone	[M+H]+	0.761066708023525	HMDB0013817		Lipids and lipid-like molecules	Prenol lipids	Monoterpenoids	162344	153865	161464	164894	157402	176723	159907	157046	160888
M135T97	135.066	96.709	2'-Deoxy-D-ribose	[M+H]+	0.833996525064463		C01801	Organic oxygen compounds	Organooxygen compounds	Carbonyl compounds	42441	46288.7	49216.3	28451.5	52375	51079.6	42094.3	39507.1	38587.9
M112T197_2	112.05	196.687	2'-deoxycytidine	[M+H-C5H8O3]+	0.99294210320267	HMDB0000014	C00881	Nucleosides, nucleotides, and analogues	Pyrimidine nucleosides	Pyrimidine 2'-deoxyribonucleosides	8.71048e+06	8.47684e+06	5.09497e+06	1.57508e+07	7.50967e+06	7.2285e+06	9.71863e+06	9.71614e+06	9.87624e+06
M353T426	353.027	425.669	2'-deoxyuridine 5'-monophosphate	[M-H+2Na]+	0.753633926201663	HMDB0001409	C00365	Nucleosides, nucleotides, and analogues	Pyrimidine nucleotides	Pyrimidine deoxyribonucleotides	211174	232303	263242	262715	187152	248522	211230	211607	202653
M282T113	282.119	112.798	2'-o-methyladenosine	[M+H]+	0.999289626947755	HMDB0004326	C04779	Nucleosides, nucleotides, and analogues	Purine nucleosides		1.1113e+06	1.46487e+06	1.13953e+06	2.30345e+06	1.35676e+06	1.82413e+06	1.64311e+06	1.64316e+06	1.61115e+06
M633T305	633.371	304.976	2(1h)-pyrimidinone, 5-[3-[(1s,2s,4r)-bicyclo[2.2.1]hept-2-yloxy]-4-methoxyphenyl]tetrahydro-	[2M+H]+	0.727441124906666			Lipids and lipid-like molecules	Prenol lipids	Monoterpenoids	16585.6	17218.3	9941.73	22244.2	15021.7	18645.5	17413.2	18026.5	18013.9
M335T149	335.273	149.259	26,27-dinorcholest-5-en-24-yne-3,20-diol, (3.beta.)-	[M+H-2H2O]+	0.835550996359361			Lipids and lipid-like molecules	Steroids and steroid derivatives	Hydroxysteroids	1.3837e+06	1.54917e+06	797456	1.26658e+06	831259	1.07313e+06	1.23529e+06	1.16019e+06	1.16952e+06
M787T188	787.46	187.626	3-(1h-indol-3-ylmethyl)-6,18-dimethyl-9-(2-methylpropyl)-12-(1-phenylethyl)-15-propan-2-yl-1,4,7,10,13,16,19-heptazacyclotricosane-2,5,8,11,14,17,20-heptone	[M+H]+	0.881749072740067			Organic acids and derivatives	Peptidomimetics	Hybrid peptides	22763.4	23628.8	9068.02	29200.2	16743.6	26751.9	22253.5	21038.4	22233.5
M193T556	193.083	555.661	3-(2,5-dimethoxyphenyl)propanoic acid	[M+H-H2O]+	0.826478143182471						11607.6	12760.2	9928.3	12031	12409.8	13553.4	10739.2	11926.7	10355.4
M615T173	615.387	173.076	3-[(cholamidopropyl)dimethylammonio]-1-propanesulfonate	[M+H]+	0.964801353059307		C11321	Lipids and lipid-like molecules	Steroids and steroid derivatives	Bile acids, alcohols and derivatives	611886	1.2323e+06	537054	613502	556074	618534	612424	609292	612416
M443T27	443.204	27.446	3-[1-[3-(dimethylamino)propyl]-5-methoxy-1h-indol-3-yl]-4-(1h-indol-3-yl)-1h-pyrrole-2,5-dione	[M+H]+	0.98794142209473			Organoheterocyclic compounds	Indoles and derivatives	N-alkylindoles	14878.6	37301.6	12945.7	24907.6	27387.9	27328.6	33441.3	32293.6	32299.7
M535T515	535.323	515.164	3-acetyl-11-keto-.beta.-boswellic acid	[M+Na]+	0.728262568994196			Lipids and lipid-like molecules	Prenol lipids	Triterpenoids	84140.9	50563.8	101722	79724.9	54232	77898	76882.5	76451.3	79421
M259T81	259.046	81.4895	3-carbethoxypsoralen	[M+H]+	0.786289462844973		C19357	Phenylpropanoids and polyketides	Coumarins and derivatives	Furanocoumarins	3782.79	3986.84	215612	56583.5	6024.85	19646.1	41409.6	37904.9	38195.5
M291T41	291.195	40.815	3-cyclopentene-1-octanoic acid, 2-(3-hydroxy-1-penten-1-yl)-5-oxo-	[M+H-H2O]+	0.729380113989498			Lipids and lipid-like molecules	Fatty Acyls	Eicosanoids	349668	425307	365163	380719	273844	512051	442847	441157	365066
M630T509	630.346	508.819	3-deoxyaconitine	[M+H]+	0.956061579647241			Lipids and lipid-like molecules	Prenol lipids	Diterpenoids	13583.3	15868	6406.96	19277	15789.1	15607.7	14746.7	15100.9	15185.2
M136T112	136.061	112.024	3-hydroxyanthranilic acid	[M+H-H2O]+	0.822957821943487	HMDB0001476	C00632	Benzenoids	Benzene and substituted derivatives	Benzoic acids and derivatives	251296	296476	240902	460626	324430	359184	325736	325769	319728
M101T53	101.059	52.914	3-hydroxyisovaleric acid	[M+H-H2O]+	0.767639106838203	HMDB0000754		Lipids and lipid-like molecules	Fatty Acyls	Fatty acids and conjugates	55315.4	56920.3	58146.1	40477.9	60351.3	56343.5	54634	54776	51512.7
M135T39	135.08	38.885	3,4-dimethylbenzaldehyde	[M+H]+	0.996006853538137			Benzenoids	Benzene and substituted derivatives	Benzoyl derivatives	185856	207022	196163	434211	329516	237098	256809	256839	261750
M337T92	337.252	92.415	3.alpha.-hydroxy-7-oxo-5.beta.-cholanic acid	[M+H-3H2O]+	0.704195388459368			Lipids and lipid-like molecules	Steroids and steroid derivatives	Bile acids, alcohols and derivatives	4.34459e+06	4.45062e+06	2.51812e+06	2.52801e+06	2.51604e+06	2.36464e+06	2.54979e+06	2.5747e+06	2.79631e+06
M321T89	321.257	88.932	3.beta.-hydroxy-5-cholenoic acid	[M+H-3H2O]+	0.821052202477894	HMDB0000308		Lipids and lipid-like molecules	Steroids and steroid derivatives	Bile acids, alcohols and derivatives	422121	512669	351592	162612	384308	452912	444545	475550	445372
M348T415	348.07	415.39	3'-AMP	[M+H]+	0.773041993159755	HMDB0003540	C01367				18904.8	19114.3	6745.14	13659.7	6496.14	6274.56	11128.4	10706.5	11145.2
M239T299	239.105	298.794	4-(2-hydroxyethyl)piperazine-1-ethanesulfonic acid	[M+H]+	0.882950648235838	HMDB0062295		Organoheterocyclic compounds	Diazinanes	Piperazines	10931	10808.2	5805.91	9370.4	22017.3	9590.31	5903.3	6275.07	5917.29
M146T357	146.092	357.017	4-acetamidobutanoate	[M+H]+	0.959717229788324	HMDB0003681	C02946	Organic acids and derivatives	Carboxylic acids and derivatives	Amino acids, peptides, and analogues	182704	171577	137177	212099	162812	161788	177878	178689	178700
M465T246	465.23	246.225	4-androsten-17.beta.-ol-3-one glucosiduronate	[M+H]+	0.850817172268169	HMDB0003193	C11134	Lipids and lipid-like molecules	Steroids and steroid derivatives	Steroidal glycosides	4294.59	3812.21	4243.63	5749.62	5701.56	2932.18	4295.62	4289.73	4517.03
M202T118	202.18	118.25	4-hydroxy-1-(2-hydroxyethyl)-2,2,6,6-tetramethylpiperidine	[M+H]+	0.782156260388323						590605	561387	438740	684554	552973	640128	561646	559323	563691
M121T53	121.064	52.598	4-hydroxyphenethyl alcohol	[M+H-H2O]+	0.921295670336623	HMDB0004284	C06044	Benzenoids	Phenols	Tyrosols and derivatives	117684	20188.7	23042.7	95458.7	32985.2	94754.9	98734	36323.5	101661
M146T72	146.059	72.154	4-hydroxyquinoline	[M+H]+	0.979829000839811		C06343	Organoheterocyclic compounds	Quinolines and derivatives	Quinolones and derivatives	173136	167728	141806	210208	167209	172251	161525	163366	161494
M129T339	129.066	338.779	4-ketopimelic acid	[M+H-CH2O2]+	0.715046647052353			Organic acids and derivatives	Keto acids and derivatives	Medium-chain keto acids and derivatives	54770.8	50020.9	75555.8	56179.9	94442.2	71624.1	51315	23282.4	51331.4
M83T98	83.0596	97.5435	4-methyl-1h-pyrazole	[M+H]+	0.716631712265543	HMDB0015344	C07837	Organoheterocyclic compounds	Azoles	Pyrazoles	19192.6	17879.3	8151.29	14010.7	897265	20766.6	147228	147285	153023
M210T196	210.079	196.057	4-morpholinopropanesulfonic acid	[M+H]+	0.941918461089055			Organoheterocyclic compounds	Oxazinanes	Morpholines	50429.1	59234.3	26864.1	98880.5	39044.6	51042.5	48516.9	45230.1	48471.7
M422T313	422.2	313.168	4-ohe2-1-n3ade	[M+H]+	0.910765373026766			Lipids and lipid-like molecules	Steroids and steroid derivatives	Estrane steroids	93720.5	20940.7	88743.7	118573	30179.4	78419	57393.8	69334.1	69549.8
M491T167	491.315	166.735	4-quinazolinamine, 2-(hexahydro-4-methyl-1h-1,4-diazepin-1-yl)-6,7-dimethoxy-n-[1-(phenylmethyl)-4-piperidinyl]-	[M+H]+	0.707096734593676			Organoheterocyclic compounds	Piperidines	Benzylpiperidines	107668	82362.5	39147.9	80611.1	58134.5	77836.5	72098.3	68882.6	68845.9
M174T192	174.055	191.588	4-quinolinecarboxylate	[M+H]+	0.887071758440025		C08043	Organoheterocyclic compounds	Quinolines and derivatives	Quinoline carboxylic acids	99492.5	104704	111902	95504.7	101797	95127.7	97831.2	97716.1	97716.2
M442T167	442.374	166.71	4,4'-methylenebis(2,6-di-tert-butylphenol)	[M+NH4]+	0.814153049887829		C14287	Benzenoids	Benzene and substituted derivatives	Diphenylmethanes	47284.6	48485	38094.4	47800.5	49327.6	55868.9	48505.3	48552.1	51259.9
M341T27	341.266	27.446	4,5-epoxy-7z,10z,13z,16z,19z-docosapentaenoic acid, methyl ester	[M+H-H2O]+	0.930290984257238			Lipids and lipid-like molecules	Fatty Acyls	Fatty acids and conjugates	18964.6	59829.8	22176.3	37170.8	41148.3	43412.6	61489.9	62141.8	63079.5
M256T303	256.128	303.49	4'-methoxychalcone	[M+NH4]+	0.703787892064885	HMDB0032585		Phenylpropanoids and polyketides	Linear 1,3-diarylpropanoids	Chalcones and dihydrochalcones	7288.16	7561.44	2509.72	4834.05	6223.35	4529.91	4676.94	4698.13	4892.66
M271T162_2	271.242	162.262	4(z),7(z),10(z),13(z),16(z)-n-(2-hydroxyethyl)docosapentaenamide	[M+H-C4H9NO2]+	0.720080491790556			Organic acids and derivatives	Carboximidic acids and derivatives	Carboximidic acids	66838.8	110162	100724	198742	77042.7	108330	113176	117695	112295
M619T187	619.419	187.118	5-[[17-(5,6-dihydroxy-6-methylheptan-2-yl)-3,12-dihydroxy-4,4,10,13,14-pentamethyl-2,3,5,6,7,11,12,15,16,17-decahydro-1h-cyclopenta[a]phenanthren-2-yl]oxy]-3-hydroxy-3-methyl-5-oxopentanoic acid	[M-H2O+H]+	0.813160756872436	HMDB0036438		Lipids and lipid-like molecules	Prenol lipids	Triterpenoids	168558	167788	121792	173705	164113	150118	159882	162425	162452
M401T360	401.239	360.168	5-[5-(acetyloxymethyl)-1,2,4a-trimethyl-7-oxo-3,4,8,8a-tetrahydro-2h-naphthalen-1-yl]-3-methylpentanoic acid	[M+Na]+	0.929107870595342			Lipids and lipid-like molecules	Prenol lipids	Diterpenoids	32078.1	27785.6	23534.2	37234.9	24230.6	26130.4	32905.8	33788.1	33786
M159T92	159.116	91.645	5-androstene-3.beta.,17.beta.-diol	[M+H-C7H16O2]+	0.813061534804036	HMDB0003818	C04295	Lipids and lipid-like molecules	Steroids and steroid derivatives	Androstane steroids	105004	198322	121877	184010	194721	99280.9	194613	194867	210148
M599T356	599.2	356.428	5-heptenoic acid, 7-[(1r,2r,3r,5s)-3,5-dihydroxy-2-[(3r)-3-hydroxy-5-phenylpentyl]cyclopentyl]-, 4-(3-thioxo-3h-1,2-dithiol-5-yl)phenyl ester, (5z)-	[M+H]+	0.811253054381642			Lipids and lipid-like molecules	Fatty Acyls	Eicosanoids	6307.05	6133.87	9866.93	12521.7	7053.64	10413.3	9133.71	9502.24	9516.8
M235T123	235.169	123.483	5-hexenoic acid, 6-[(2r,3s)-3-[[[(4-chloro-2-methylphenyl)sulfonyl]amino]methyl]bicyclo[2.2.2]oct-2-yl]-, (5z)-	[M+H-C7H8ClNO2S]+	0.857777993815436			Benzenoids	Benzene and substituted derivatives	Benzenesulfonamides	155796	140026	136880	178895	149216	136646	135777	134385	135764
M441T285	441.194	285.098	5-hydroxy-l-tryptophan	[2M+H]+	0.819485619098054	HMDB0000472	C00643	Organoheterocyclic compounds	Indoles and derivatives	Tryptamines and derivatives	2899.3	3860.1	1692.12	2537	3373.75	5393.12	4171.38	3466.93	4162.01
M267T286	267.091	286.349	5-methoxy-4-methyl-3-phenylcoumarin	[M+H]+	0.773812954712955			Phenylpropanoids and polyketides	Isoflavonoids	Isoflav-3-enes	12368.2	7311.96	15510.7	17873.3	10878.9	16604.2	11376.3	11318.7	9997.27
M174T214	174.102	213.993	5-methoxydimethyltryptamine	[M+H-C2H7N]+	0.961090531410532	HMDB0002004	C08309	Organoheterocyclic compounds	Indoles and derivatives	Tryptamines and derivatives	11061.6	7545.36	9048.16	11680	9827.66	4978.74	16513.6	15472.4	16574.6
M126T192	126.065	191.588	5-methyl-2'-deoxycytidine	[M+H-C5H8O3]+	0.967510016978459		C03592	Nucleosides, nucleotides, and analogues	Pyrimidine nucleosides	Pyrimidine 2'-deoxyribonucleosides	322106	312566	274205	377626	305068	316841	321354	321337	316970
M281T155	281.226	155.011	5-pregnen-3.beta.-ol-20-one	[M+H-2H2O]+	0.725156325979984	HMDB0000253	C01953	Lipids and lipid-like molecules	Steroids and steroid derivatives	Pregnane steroids	2.31626e+06	809749	2.44791e+06	1.22799e+06	1.04054e+06	1.88378e+06	2.57841e+06	2.27264e+06	2.37514e+06
M343T29	343.131	28.815	5,7,3',4'-tetramethoxyisoflavone	[M+H]+	0.916350980775727			Phenylpropanoids and polyketides	Isoflavonoids	O-methylated isoflavonoids	21669.7	29111.2	12900.7	20816.7	24498.6	20326.2	18434.6	18670.7	18670.4
M239T167	239.179	166.735	5.alpha.-pregnan-17-ol-3,20-dione	[M+H-C3H10O3]+	0.770464312155958			Lipids and lipid-like molecules	Steroids and steroid derivatives	Pregnane steroids	517491	298026	519249	422465	419164	356550	394263	437685	526473
M281T188	281.226	188.345	5.alpha.-pregnan-3.alpha.,17-diol-20-one 3-sulfate	[M+H-H6SO6]+	0.811790724786678			Lipids and lipid-like molecules	Steroids and steroid derivatives	Sulfated steroids	581473	605415	492823	634985	593499	600736	604159	593696	604143
M335T146	335.237	146.343	5.beta.-pregnane-3.alpha.,17-diol-20-one	[M+H]+	0.839143427528407		C14609	Lipids and lipid-like molecules	Steroids and steroid derivatives	Pregnane steroids	162077	164958	163794	159283	158606	167142	155722	160788	160871
M173T151	173.132	150.76	5alpha-androstan-17beta-ol-3-one	[M+H-C6H14O2]+	0.812664542790103	HMDB0002961	C03917	Lipids and lipid-like molecules	Steroids and steroid derivatives	Androstane steroids	1.17509e+06	995761	907687	618606	560381	584816	932420	932800	871517
M351T123	351.214	123.033	6-ketoprostaglandin e1	[M+H-H2O]+	0.977284027118228	HMDB0004241	C05962	Lipids and lipid-like molecules	Fatty Acyls	Eicosanoids	724316	787831	710317	812428	705177	704030	777805	771168	777888
M699T61	699.351	61.263	6,8-dihydroxy-2,2,4,4-tetramethyl-7-(3-methylbutanoyl)-9-(2-methylpropyl)-9h-xanthene-1,3-dione	[M+Na]+	0.920737891175017			Lipids and lipid-like molecules	Steroids and steroid derivatives	Steroidal glycosides	30023.9	19113.7	33594.5	26251.4	24130.2	25633.2	18360.4	18997.7	18608.5
M355T26_1	355.152	26.166	6',7'-dihydroxybergamottin	[M+H-H2O]+	0.799630328011448		C22156	Phenylpropanoids and polyketides	Coumarins and derivatives	Furanocoumarins	13806.5	34413.5	15142.4	23120.7	24162.4	21623	32421.3	32413.6	33190
M385T28_2	385.293	28.187	6h-dibenzo[b,d]pyran, 3-(1,1-dimethylheptyl)-6a,7,10,10a-tetrahydro-1-methoxy-6,6,9-trimethyl-, (6ar,10ar)-	[M+H]+	0.981111800509473			Organoheterocyclic compounds	Benzopyrans	1-benzopyrans	24843.2	103368	51217.2	35617.2	45505.4	87785.7	99594.8	101872	101907
M163T34	163.038	34.469	7-hydroxycoumarin	[M+H]+	0.765202733762685	HMDB0029865	C09315	Phenylpropanoids and polyketides	Coumarins and derivatives	Hydroxycoumarins	584084	748763	675226	641001	581160	555399	547573	547493	556169
M150T241_2	150.077	241.276	7-methyladenine	[M+H]+	0.913581947689055	HMDB0011614	C02241	Organoheterocyclic compounds	Imidazopyrimidines	Purines and purine derivatives	729825	706668	591159	865032	686310	675693	728086	730433	728084
M166T192_2	166.086	192.033	7-methylguanosine	[M+H-C5H8O4]+	0.87656113571819	HMDB0001107	C20674	Nucleosides, nucleotides, and analogues	Purine nucleosides		35990.4	37344.8	36734.5	59457.2	31893.1	68176.1	37274.5	38718.9	37238.4
M401T66	401.319	66.393	7-oxocholesterol	[M+H]+	0.726347724880864			Lipids and lipid-like molecules	Steroids and steroid derivatives	Cholestane steroids	497751	447166	524345	661032	431860	897702	415538	424717	459595
M627T188	627.403	187.725	8-iso-prostaglandin a2-biotin	[M+H-H2O]+	0.77982447162962			Lipids and lipid-like molecules	Fatty Acyls	Eicosanoids	11304	13881.6	7275.22	4522.6	13351.1	7282.81	11019.2	14961.3	15220.5
M241T149	241.195	148.763	9-oxo-10(e),12(e)-octadecadienoic acid	[M+H-3H2O]+	0.757893687284346			Lipids and lipid-like molecules	Fatty Acyls	Lineolic acids and derivatives	496300	490327	141539	289017	306546	580849	329551	329633	276906
M269T209	269.136	208.902	9(11)-didehydroestriol	[M+H-H2O]+	0.700988335438132			Lipids and lipid-like molecules	Steroids and steroid derivatives	Hydroxysteroids	327679	342382	171470	323215	254949	303327	310629	310455	318751
M895T226	895.465	226.036	Abamectin	[M+Na]+	0.991011169554637		C11983				29524.9	34290.6	21994.8	40208	31542	34758.3	36858	36092	36312.3
M204T307	204.122	307.071	Acetylcarnitine	[M+H]+	0.999009781868049		C02571	Lipids and lipid-like molecules	Fatty Acyls	Fatty acid esters	42989.2	39398.5	36345.7	24171.3	58538.1	24984.9	37278.7	31001.9	27927.8
M646T413	646.314	413.132	Aconitine	[M+H]+	0.876770443293613		C06091	Lipids and lipid-like molecules	Prenol lipids	Diterpenoids	5948.02	4312.8	4868.94	5007.81	8212.68	4607.72	4767.59	4914.48	4845.25
M628T507	628.342	506.704	Actinomycin d	[M+2H]2+	0.830889340388219	HMDB0015105	C06770	Organic acids and derivatives	Peptidomimetics	Depsipeptides	5515.02	4896.25	4582.57	10166.3	4456.61	5908.43	7304.83	7700.42	7184.07
M136T164	136.061	163.686	Adenine	[M+H]+	0.99680354645315	HMDB0000034	C00147	Organoheterocyclic compounds	Imidazopyrimidines	Purines and purine derivatives	966181	882534	754166	1.06451e+06	1.00291e+06	888587	940576	936856	940569
M268T173	268.104	173.109	Adenosine	[M+H]+	0.999028748933113	HMDB0000050	C00212	Nucleosides, nucleotides, and analogues	Purine nucleosides		942637	844557	1.61682e+06	1.51919e+06	1.08381e+06	999820	1.25648e+06	1.24e+06	1.25647e+06
M330T260	330.059	259.794	Adenosine 3',5'-cyclic monophosphate	[M+H]+	0.991741773433743	HMDB0000058	C00575	Nucleosides, nucleotides, and analogues	Purine nucleotides	Cyclic purine nucleotides	70114.9	79159	51664	91929.9	55015.4	67146.3	74864.8	74854.6	75591.5
M458T250	458.297	249.805	Agelasine (stereochemistry of diterpene unknown)	[M+H]+	0.943204379083833			Lipids and lipid-like molecules	Prenol lipids	Diterpenoids	10202.1	14580.9	7404.47	17679.8	9665.31	8802.9	11068.5	10591.8	11040
M289T442	289.187	441.937	Ala-Ala-Lys	[M+H]+	0.893105914417122			Organic acids and derivatives	Carboxylic acids and derivatives	Amino acids, peptides, and analogues	30640.9	29502.1	59123.6	46926.9	29358.3	38830.8	33775.2	37084.6	34151
M332T443_2	332.192	443.277	Ala-Asn-Lys	[M+H]+	0.936607651930934			Organic acids and derivatives	Carboxylic acids and derivatives	Amino acids, peptides, and analogues	13424.8	18908	18593.1	21735.7	18076.2	20144.4	17086.1	19540.1	19443.5
M374T441	374.213	441.469	Ala-Gln-Arg	[M+H]+	0.752504382591107			Organic acids and derivatives	Carboxylic acids and derivatives	Amino acids, peptides, and analogues	38837.6	31916.2	34482.4	49471	28531	39143.3	41944	43165.6	43154.8
M260T337	260.124	337.171	Ala-Glu	(M+CH3CN+H)+	0.6021						6200.95	5193.86	6067.36	5693.66	6073.8	6496.87	6055.92	6198.99	6055.71
M375T442	375.198	442.022	Ala-Glu-Arg	[M+H]+	0.919947917500355			Organic acids and derivatives	Carboxylic acids and derivatives	Amino acids, peptides, and analogues	92895.6	80899.1	89228.7	125073	90147.6	96569.7	90179.4	94392.7	90443
M359T236	359.228	235.983	Ala-Ile-Arg	[M+H]+	0.884406934545722			Organic acids and derivatives	Carboxylic acids and derivatives	Amino acids, peptides, and analogues	53276.9	41583.6	41382.9	83178.5	50847.9	32494.3	47326.8	50922.1	47387.3
M237T155	237.163	155.155	Ala-Phe	[M+H]+	0.794858145846738	HMDB0014859	C07375	Benzenoids	Benzene and substituted derivatives	Benzoic acids and derivatives	628087	410463	435634	623330	246674	491841	335885	404247	279607
M187T330	187.107	330.427	Ala-Pro	[M+H]+	0.999022039695778	HMDB0028695		Organic acids and derivatives	Carboxylic acids and derivatives	Amino acids, peptides, and analogues	50158.8	46769.1	99405.7	68067.5	51497.1	62809.9	60290.8	62353.9	62336.9
M343T441_2	343.209	441.363	Ala-Pro-Arg	[M+H]+	0.754847787386925			Organic acids and derivatives	Carboxylic acids and derivatives	Amino acids, peptides, and analogues	10652.4	18338.6	13417.1	15294.2	12740.9	13485.5	13098.9	14260.7	14157.4
M305T441_2	305.181	441.361	Ala-Ser-Lys	[M+H]+	0.829978854729006			Organic acids and derivatives	Carboxylic acids and derivatives	Amino acids, peptides, and analogues	18251	21557.3	23129.4	21091.4	21569.5	20560.3	21125	22817.3	21032.4
M174T538	174.123	537.555	Ala-Thr-Arg	[M+2H]2+	0.883865837442905			Organic acids and derivatives	Carboxylic acids and derivatives	Amino acids, peptides, and analogues	9095.42	8712.69	7890.77	7728.29	8035.81	9289.97	6982.12	7826.84	7913.73
M90T342	90.0542	341.868	Alanine	[M+H]+	0.998357582214276	HMDB0000161	C00041	Organic acids and derivatives	Carboxylic acids and derivatives	Amino acids, peptides, and analogues	8706.7	5897.97	9970.95	4548.1	6668.7	6249.57	5966.15	5950.69	6285.13
M187T92	187.148	92.392	Alantolactone	[M+H-CH2O2]+	0.721088265558407		C09289	Lipids and lipid-like molecules	Prenol lipids	Terpene lactones	297149	587636	652739	171375	206187	1.01581e+06	625972	623833	746329
M319T259	319.136	259.123	Albiflorin	[M+H-C6H10O5]+	0.786583813525307		C17457	Lipids and lipid-like molecules	Prenol lipids	Terpene glycosides	10176.8	10771.3	10024.6	11748.3	13942.1	3438.06	9815.36	9359.99	9814.53
M419T147	419.33	146.982	Alisol b acetate	[M+H-C2H8O4]+	0.826234457905689			Lipids and lipid-like molecules	Prenol lipids	Triterpenoids	1.50593e+07	1.41042e+07	1.30242e+07	1.71988e+07	1.66179e+07	1.66295e+07	1.57486e+07	1.63754e+07	1.57691e+07
M253T149	253.195	149.4	All-trans-4-hydroxyretinoic acid	[M+H-CH4O3]+	0.781811989146724	HMDB0006254	C16677	Lipids and lipid-like molecules	Prenol lipids	Retinoids	504258	408111	519419	359341	467286	448551	348702	472718	374421
M205T63	205.195	62.553	alpha-Farnesene	(M+H)+	0.7349						35702.9	30008.5	26373.2	18726	35742.2	40497.2	40641.5	36316.1	36235.4
M528T556	528.198	556.303	Amprenavir	[M+Na]+	0.887739305833747	HMDB0014839	C08086	Benzenoids	Benzene and substituted derivatives	Benzenesulfonamides	6065.41	7809.42	12572.8	3339.99	4311.49	7144.17	5846.36	5940.56	5941
M844T176	844.444	175.984	Anabaenopeptin a	[M+H]+	0.935760440480122			Organic acids and derivatives	Carboxylic acids and derivatives	Amino acids, peptides, and analogues	70081.8	83852.5	94754.3	67312.4	111575	97286.8	97200.9	97094.5	99212.2
M837T215	837.441	215.276	Anabaenopeptin b	[M+H]+	0.979111766807593			Organic acids and derivatives	Carboxylic acids and derivatives	Amino acids, peptides, and analogues	390668	438717	375193	342445	375499	436393	440095	437441	440093
M449T213	449.236	213.329	Androstan-3-ol-17-one 3-glucuronide	[M+H-H2O]+	0.96190697217154	HMDB0004484	C11136	Lipids and lipid-like molecules	Steroids and steroid derivatives	Steroidal glycosides	20244.1	18821.9	24051.6	15265	37224.4	12422.3	20860.4	20859	21193.8
M257T53	257.226	52.845	Androstane-3,17-diol, (3.beta.,5.alpha.,17.beta.)-	[M+H-2H2O]+	0.836899762817354	HMDB0000493	C12525	Lipids and lipid-like molecules	Steroids and steroid derivatives	Androstane steroids	66301	59220.8	68376.4	67477.8	95654.3	60086.1	53071.7	55110.2	52869.5
M437T42	437.34	41.518	Anemosapogenin	[M+H-2H2O]+	0.86761252434011			Lipids and lipid-like molecules	Prenol lipids	Triterpenoids	2.68728e+06	3.89817e+06	2.47015e+06	2.43821e+06	2.78488e+06	3.50581e+06	3.19329e+06	3.42214e+06	3.41684e+06
M301T315	301.158	314.661	Angoletin	[M+H]+	0.893488587741318	HMDB0126599		Phenylpropanoids and polyketides	Linear 1,3-diarylpropanoids	Chalcones and dihydrochalcones	66762.8	67883.6	69606.6	77497	64047.8	70674.3	79996.8	80298.7	80293.7
M94T288	94.0644	288.403	Aniline	[M+H]+	0.836624128434135	HMDB0003012	C00292	Benzenoids	Benzene and substituted derivatives	Aniline and substituted anilines	80799.6	71319.6	53503.5	102293	65322.2	61664.8	78778.2	78812	80419.4
M138T322	138.054	322.2	Anthranilic acid (Vitamin L1)	(M+H)+	0.6191	HMDB0001123	C00108	Benzenoids	Benzene and substituted derivatives	Benzoic acids and derivatives	659243	34110.5	221846	38806.9	259746	270591	295254	335807	296806
M587T315	587.348	315.041	Anthranoyllycoctonine	[M+H]+	0.951521168645036			Lipids and lipid-like molecules	Prenol lipids	Diterpenoids	20801.8	18173.1	17624.9	31131.3	24668	24208.2	24470.4	24037.3	24453.8
M624T137	624.39	136.502	Apicidin	[M+H]+	0.892182438492618			Organic acids and derivatives	Carboxylic acids and derivatives	Amino acids, peptides, and analogues	33408.7	105105	54079.3	32315.3	29104.9	39950.3	44074.7	48073.9	59901.2
M357T567	357.249	567.212	Arachidonyl trifluoromethyl ketone	[M+H]+	0.848869666731067		C01397	Organic oxygen compounds	Organooxygen compounds	Carbonyl compounds	733443	520270	480292	388525	571111	514570	573227	566677	566776
M356T42	356.352	42.095	Arachidoyl ethanolamide	[M+H]+	0.989566278667529			Organic nitrogen compounds	Organonitrogen compounds	Amines	927830	1.01823e+06	766913	883145	820109	927590	1.23704e+06	1.23724e+06	1.24595e+06
M312T407	312.105	407.433	Arg-Ala	(M-2H+3Na)+	0.6615						37525.8	25474.5	20514.9	18013.7	19537.5	22444.7	16632.6	19554.9	19558.9
M374T221	374.269	220.634	Arg-Ala-Lys	[M+H]+	0.971594178674301			Organic acids and derivatives	Carboxylic acids and derivatives	Amino acids, peptides, and analogues	11012.3	14460.3	9213.63	12522.3	11909.5	13534.2	14200.6	14205	14046.4
M290T443	290.145	442.61	Arg-asp	[M+H]+	0.751602143103163			Organic acids and derivatives	Carboxylic acids and derivatives	Amino acids, peptides, and analogues	60040.9	52391.6	60663.5	61124	60689.7	60947.7	53751.5	59203.6	59013.4
M302T229	302.17	229.445	Arg-Gln	M+	0.6296						9366.97	8852.45	6508.58	18452.6	7999.21	7571.85	10909.4	10905.5	11322.3
M304T441	304.161	440.691	Arg-glu	[M+H]+	0.899323832528568			Organic acids and derivatives	Carboxylic acids and derivatives	Amino acids, peptides, and analogues	128183	104993	72297.1	131511	54289.5	99533.5	96437.8	96264.4	91531.8
M360T440	360.224	440.472	Arg-Gly-Lys	[M+H]+	0.736229419801187			Organic acids and derivatives	Carboxylic acids and derivatives	Amino acids, peptides, and analogues	7647.05	5786.23	14599	16602.4	14230.6	9196.34	14431.4	17692.7	14208.1
M312T328	312.191	328.212	Arg-his	[M+H]+	0.786843184790659			Organic acids and derivatives	Carboxylic acids and derivatives	Amino acids, peptides, and analogues	77083.1	90033.2	82359.3	125125	75361.2	98347.8	108245	110498	112304
M344T310_1	344.12	309.591	Arg-Met	(M+K)+	0.7196						2367.35	2232.57	923.465	4131.08	1810.16	2148.31	1819.4	1819.36	1843.9
M272T412	272.171	412.379	Arg-Pro	[M+H]+	0.971453100822562			Organic acids and derivatives	Carboxylic acids and derivatives	Amino acids, peptides, and analogues	129296	129695	139461	128353	104322	113627	143849	150893	150843
M369T469	369.223	469.227	Arg-Pro-Pro	[M+H]+	0.857312724054079			Organic acids and derivatives	Carboxylic acids and derivatives	Amino acids, peptides, and analogues	104454	91134.4	77522.4	101814	66321.5	93614.4	111725	111947	108461
M300T301	300.105	301.022	Arg-Ser	(M+K)+	0.6365						8106.02	7766.78	5793.02	11307.2	7972.87	10893.3	8817.89	8822.67	9480.61
M259T364	259.129	364.406	Arg-Trp-Arg	[M+2H]2+	0.725248164975847			Organic acids and derivatives	Carboxylic acids and derivatives	Amino acids, peptides, and analogues	24321.4	20734.3	21376.4	23335.2	24065.9	12893.7	20794.5	21189	21178.4
M509T247	509.255	247.348	Argatroban	[M+H]+	0.781266015324836		C04931	Organic acids and derivatives	Carboxylic acids and derivatives	Amino acids, peptides, and analogues	946.851	607.602	808.838	1776.54	2693.41	810.619	1184.55	1240.79	1190.9
M175T409	175.118	409.18	Arginine	[M+H]+	0.999571327306294	HMDB0000517	C00062	Organic acids and derivatives	Carboxylic acids and derivatives	Amino acids, peptides, and analogues	187012	143799	162105	62252.5	239867	251234	250850	276859	166888
M273T446	273.13	446.388	Argininosuccinic acid	[M+H-H2O]+	0.937678404450353	HMDB0000052	C03406	Organic acids and derivatives	Carboxylic acids and derivatives	Amino acids, peptides, and analogues	46411.6	40179.2	53759.4	60511.7	30587.9	61997.4	46432.5	47187.8	47181.9
M418T460	418.204	459.647	Asn-Glu-Arg	[M+H]+	0.890978269170797			Organic acids and derivatives	Carboxylic acids and derivatives	Amino acids, peptides, and analogues	9983.28	9040.6	17800.1	11443	9017.78	9774.05	8830.37	8817.97	9707.36
M318T478	318.177	478.48	Asn-Gly-Lys	[M+H]+	0.914537584435189			Organic acids and derivatives	Carboxylic acids and derivatives	Amino acids, peptides, and analogues	71615.5	58913.6	66792.4	98037.1	56292.4	63792.9	63075.1	65268.3	61754.4
M374T309	374.228	308.927	Asn-Ile-Lys	[M+H]+	0.788081990781171			Organic acids and derivatives	Carboxylic acids and derivatives	Amino acids, peptides, and analogues	84389.5	101635	89922	115152	74097	93015	118768	118776	120423
M436T308	436.217	307.745	Asn-Phe-Arg	[M+H]+	0.829710541022127			Organic acids and derivatives	Carboxylic acids and derivatives	Amino acids, peptides, and analogues	11033	26127.6	5929.4	21498.9	9042.42	31300.1	19813.4	18790.8	22523.2
M358T357	358.197	356.525	Asn-Pro-Lys	[M+H]+	0.886579022539466			Organic acids and derivatives	Carboxylic acids and derivatives	Amino acids, peptides, and analogues	60182.1	60836	57539.4	71194.8	46792.3	57388	64760	62644.2	62644.6
M419T451	419.188	451.117	Asp-Glu-Arg	[M+H]+	0.831198897772345			Organic acids and derivatives	Carboxylic acids and derivatives	Amino acids, peptides, and analogues	5648.29	5353.18	8605.31	14036.8	7553.84	7759.16	8333.18	8296.02	9487.33
M319T442	319.167	442.192	Asp-Gly-Lys	[M+H]+	0.852469834218017			Organic acids and derivatives	Carboxylic acids and derivatives	Amino acids, peptides, and analogues	12849	17967.5	20566	22243.3	7082.99	19171.7	18131.8	19888.6	19987.1
M387T442	387.198	441.542	Asp-Pro-Arg	[M+H]+	0.892619818913059			Organic acids and derivatives	Carboxylic acids and derivatives	Amino acids, peptides, and analogues	20224.8	20907.1	22515.8	36624.6	25510.5	23621.3	25890.8	27366	27339.4
M619T137	619.359	136.598	Astaxanthin	[M+Na]+	0.983131967652176	HMDB0002204	C08580	Lipids and lipid-like molecules	Prenol lipids	Tetraterpenoids	108890	107908	107186	153804	123329	171224	72914.4	80975.9	73182.1
M807T237	807.448	237.423	Astragaloside iii	[M+Na]+	0.793866472606264		C08924	Lipids and lipid-like molecules	Steroids and steroid derivatives	Steroidal glycosides	8511.69	8254.59	4348.05	5002.08	5479.85	7949.96	8518.9	9183.76	9180.83
M727T187	727.402	187.364	Atazanavir	[M+Na]+	0.987482005359299	HMDB0015205		Organic acids and derivatives	Carboxylic acids and derivatives	Amino acids, peptides, and analogues	92516.8	107730	91508.6	97399.5	116436	94504.6	94798.6	94826.2	97400.4
M753T224	753.418	224.357	Axinastatin 1	[M+H]+	0.755080701541664			Organic acids and derivatives	Carboxylic acids and derivatives	Amino acids, peptides, and analogues	11623.3	8865.29	10425.9	8056.95	11140.8	13583.4	11724.2	11438.3	11721
M455T101	455.35	101.247	Bacoside a	[M+H-C11H20O10]+	0.794010623088491						135596	135844	135055	89377.1	158698	212816	128682	162637	130002
M784T137	784.424	137.161	Beauvericin	[M+H]+	0.789046629182953		C11590	Organic acids and derivatives	Peptidomimetics	Depsipeptides	120607	149105	116144	94822.2	133080	100556	125245	124095	136470
M197T300	197.059	300.228	Benthiavalicarb-isopropyl	[M+H-C9H15NO3]+	0.758289065805167		C18415				36042.5	28606.4	29148.6	38913.3	30413	28688.9	30021.4	30001.6	29076.4
M464T311	464.247	310.581	Benzamide, n-[5-[2-(3,5-dimethoxyphenyl)ethyl]-1h-pyrazol-3-yl]-4-[(3r,5s)-3,5-dimethyl-1-piperazinyl]-, rel-	[M+H]+	0.933519140024711			Organoheterocyclic compounds	Diazinanes	Piperazines	31190.8	30184.4	3003.82	26580.1	26309.6	27564.5	28091.5	28120.9	30119.7
M496T282	496.237	281.909	Benzoic acid, 3-[[(3-carboxycyclohexyl)amino]carbonyl]-4-[3-[4-[4-(cyclohexyloxy)butoxy]phenyl]propoxy]-	[M+H-C6H12O]+	0.900014979353824			Organic acids and derivatives	Carboxylic acids and derivatives	Amino acids, peptides, and analogues	3833.37	6346.79	2122.75	10360.1	3846.94	5897.91	7524.25	7380.64	7682.58
M91T51	91.0534	51.197	Benzyl alcohol	[M+H-H2O]+	0.997914798557166	HMDB0003119	C00556	Benzenoids	Benzene and substituted derivatives	Benzyl alcohols	446631	409618	522389	502238	701393	499832	504068	504342	435721
M315T483	315.202	483.159	Beta-octylglucoside	[M+Na]+	0.932779691859913			Lipids and lipid-like molecules	Fatty Acyls	Fatty acyl glycosides	16544.9	17046.5	17785.7	18962.8	19406.5	8879.79	16463.7	18140.9	11018
M118T275_2	118.086	274.912	Betaine	[M+H]+	0.998191424265975	HMDB0000043	C00719	Organic acids and derivatives	Carboxylic acids and derivatives	Amino acids, peptides, and analogues	9.42688e+06	9.47835e+06	8.20224e+06	9.51293e+06	8.56169e+06	8.29156e+06	9.86865e+06	9.86367e+06	1.05674e+07
M439T187	439.356	187.118	Betulinic acid	[M+H-H2O]+	0.951825003118868	HMDB0030094	C08619	Lipids and lipid-like molecules	Prenol lipids	Triterpenoids	3.38977e+06	3.57491e+06	2.61651e+06	3.07652e+06	6.30237e+06	3.51707e+06	3.73087e+06	3.93541e+06	3.73278e+06
M448T349	448.099	348.867	Bicalutamide	[M+NH4]+	0.885166298410474	HMDB0015260	C08160	Benzenoids	Benzene and substituted derivatives	Trifluoromethylbenzenes	14973.8	14535.7	10390.3	19514.8	14180	14658.7	14480.1	14516.7	14914.7
M109T92	109.1	92.363	Bicyclo[2.2.1]heptane-2-methanol	[M+H-H2O]+	0.877792879228248			Lipids and lipid-like molecules	Prenol lipids	Monoterpenoids	452448	205822	164810	146109	402442	200353	148794	148707	152401
M301T394_2	301.141	394.432	Bifenazate	[M+H]+	0.768050166054379		C18589	Benzenoids	Benzene and substituted derivatives	Biphenyls and derivatives	72709.4	173406	192755	85718.7	56763.4	95294.3	99488.3	99038.6	113765
M909T431	909.431	430.623	Biphalin	[M+H]+	0.824216540367201			Organic acids and derivatives	Carboxylic acids and derivatives	Amino acids, peptides, and analogues	6450.23	5377.09	3804.84	7838.26	4534.38	5003.31	4840.87	4852.7	4438.77
M348T257	348.217	256.553	Bisoprolol	[M+Na]+	0.964766297745059	HMDB0014750	C06852	Benzenoids	Benzene and substituted derivatives	Benzylethers	41492.3	44477.5	43114.6	52276.6	40434.6	44048.2	45051.8	45053.9	44167.9
M675T400	675.244	400.275	Blood group h disaccharide	[2M+Na]+	0.777371134227242			Organic oxygen compounds	Organooxygen compounds	Carbohydrates and carbohydrate conjugates	7257.95	6302.62	5620	7985.79	6579.13	6851.28	7097.16	6466.35	7066.04
M512T358	512.186	358.466	Blood group h trisaccharide	[M+H-H2O]+	0.957689031109442			Organic oxygen compounds	Organooxygen compounds	Carbohydrates and carbohydrate conjugates	20136.2	21496.4	16427	28498.6	19657.3	19637.7	22375	21882.4	21881.2
M381T143	381.382	143.496	Brassicasterol	[M-H2O+H]+	0.917807007065778		C08813	Lipids and lipid-like molecules	Steroids and steroid derivatives	Ergostane steroids	376.894	33296.3	125668	373.525	125668	125668	2197.71	2494.51	2230.4
M317T206	317.157	205.865	Bupirimate	[M+H]+	0.735513703688999		C18776	Organoheterocyclic compounds	Diazines	Pyrimidines and pyrimidine derivatives	39483	27179	46552.4	31281	59933.2	15607.6	34472.2	35600.3	34500
M551T178	551.336	178.16	Butanamide, n-[(3s,5s)-1-(1,3-benzodioxol-5-ylmethyl)-5-(1-piperazinylcarbonyl)-3-pyrrolidinyl]-n-[(3-methoxyphenyl)methyl]-3,3-dimethyl-	[M+H]+	0.887735709396121			Organic acids and derivatives	Carboxylic acids and derivatives	Amino acids, peptides, and analogues	87530.7	200522	92896.7	112453	104721	109266	112317	111376	112313
M147T87	147.116	87.317	Butyl lactate	[M+H]+	0.812652123481906	HMDB0040254		Organic acids and derivatives	Carboxylic acids and derivatives	Carboxylic acid derivatives	85656.3	93243.8	145259	286741	208631	215970	254830	263531	265385
M288T74	288.289	73.931	C17-sphinganine	[M+H]+	0.975200265463128			Organic nitrogen compounds	Organonitrogen compounds	Amines	3.04772e+06	3.06025e+06	2.89318e+06	2.53748e+06	2.62803e+06	2.69875e+06	3.46489e+06	3.55475e+06	3.55551e+06
M195T47	195.087	46.9355	Caffeine	[M+H]+	0.769199003713371	HMDB0001847	C07481	Organoheterocyclic compounds	Imidazopyrimidines	Purines and purine derivatives	325701	337159	377548	560476	314621	367936	312028	313476	313472
M347T150	347.273	149.542	Carbaprostacyclin methyl ester	[M+H-H2O]+	0.759529251093483			Lipids and lipid-like molecules	Fatty Acyls	Eicosanoids	163714	167619	143445	210111	169738	165043	161302	163930	163890
M643T109	643.417	109.13	Carbaprostacyclin-biotinamide	[M+H-H2O]+	0.938668672641934			Lipids and lipid-like molecules	Fatty Acyls	Eicosanoids	277116	268040	208121	256551	256380	285045	283974	275021	284631
M407T341	407.182	341.299	Carvedilol	[M+H]+	0.756879851434454	HMDB0015267	C06875	Organoheterocyclic compounds	Indoles and derivatives	Carbazoles	43130.6	44239.4	39701.5	82889.5	32147.1	48514.5	68486.9	70723.5	70791.1
M435T41	435.325	41.45	Caulophyllogenin	[M+H-3H2O]+	0.818465279792415			Lipids and lipid-like molecules	Prenol lipids	Triterpenoids	373378	453143	307728	410239	410440	463489	415679	415618	412870
M121T52	121.1	51.642	Cedrol	[M+H-C6H14O]+	0.80907046939556		C09631	Lipids and lipid-like molecules	Prenol lipids	Sesquiterpenoids	79058.2	84727.9	76932.7	100203	71414.2	93277.4	104688	98513.9	98873.9
M574T499	574.354	498.631	Cevadine	[M+H-H2O]+	0.735396713250966			Lipids and lipid-like molecules	Steroids and steroid derivatives	Steroidal alkaloids	12678.8	10180	6600.72	19446.9	11137.4	11450.1	11049.4	11967.3	11949.9
M393T36	393.286	36.393	Chenodeoxycholate	[M+H]+	0.76735689407935	HMDB0000518	C02528	Lipids and lipid-like molecules	Steroids and steroid derivatives	Bile acids, alcohols and derivatives	421932	343095	454945	428949	757513	410559	444764	472322	446536
M543T401	543.252	400.89	Chloramphenicol palmitate	[M+H-H2O]+	0.709198759041851		C11726	Benzenoids	Benzene and substituted derivatives	Nitrobenzenes	7445.67	6341.33	3809.14	8953.07	6553.4	7753.02	5818.11	6073.48	6047.61
M617T222	617.365	222.343	Cimicifugoside h 2	[M+H-H2O]+	0.772443595364828			Lipids and lipid-like molecules	Steroids and steroid derivatives	Cycloartanols and derivatives	25693.2	29308.3	8129.24	44992.5	26307.5	26086	29911.9	29577.5	29903
M443T492	443.235	492.385	Cinobufagin	[M+H]+	0.760054337182563		C16931	Lipids and lipid-like molecules	Steroids and steroid derivatives	Steroid lactones	15891.2	31990	19018.8	38984.4	49220.5	16261.3	23767.6	23802.2	21802.5
M436T25	436.107	25.269	Cinosulfuron	[M+Na]+	0.801448101580016		C18818	Benzenoids	Benzene and substituted derivatives	Benzenesulfonamides	10247.2	396.565	270.718	192.69	113.945	164.665	2269.58	2204.75	2204.48
M233T172	233.225	171.816	Cis-10-heptadecenoic acid	[M+H-2H2O]+	0.785379759543348	HMDB0060038		Lipids and lipid-like molecules	Fatty Acyls	Fatty acids and conjugates	93541.9	119413	80781.5	92624.6	56286.2	97266.8	94678.8	93052.5	94643
M321T36	321.315	36.399	Cis-13-docosenoic acid	[M+H-H2O]+	0.992164673933596	HMDB0002068	C08316	Lipids and lipid-like molecules	Fatty Acyls	Fatty acids and conjugates	1.70476e+06	977300	2.94115e+06	1.62137e+06	1.64333e+06	1.65268e+06	1.71495e+06	1.77586e+06	1.77471e+06
M107T38	107.085	38.255	Cis-jasmone	[M+H-C3H6O]+	0.87799557019816	HMDB0035601	C08490	Organic oxygen compounds	Organooxygen compounds	Carbonyl compounds	99920.6	77526.5	117626	154372	140354	206278	121768	110671	110679
M578T369	578.234	369.077	Cis-moxifloxacin acyl-.beta.-d-glucuronide	[M+H]+	0.766329682637954			Organic oxygen compounds	Organooxygen compounds	Carbohydrates and carbohydrate conjugates	6720.43	7666.48	9381.07	7091	6890.96	4283.14	5182.06	6444.47	6439.94
M267T38	267.268	37.654	Cis,cis-9,12-octadecadien-1-ol	[M+H]+	0.96105977252			Lipids and lipid-like molecules	Fatty Acyls	Fatty alcohols	739345	777364	671045	553994	572067	850254	757178	760137	784687
M473T37	473.143	36.995	Clofazimine	[M+H]+	0.740123153429044		C06915	Organoheterocyclic compounds	Diazanaphthalenes	Benzodiazines	275264	266738	288496	329024	206027	300691	212028	289006	287285
M187T210	187.09	210.168	Coenzyme q1	[M+H-C2H8O2]+	0.838355392544238	HMDB0002012		Lipids and lipid-like molecules	Prenol lipids	Quinone and hydroquinone lipids	24728.8	24872.8	18661.6	34265	29359.4	21447.1	28143.1	27582.2	27579.9
M472T420	472.285	420.12	Condelphine	[M+Na]+	0.74988553343321		C08671	Lipids and lipid-like molecules	Prenol lipids	Diterpenoids	31044.7	32902.2	21007.5	38675.5	26576.3	33535.7	32643.9	30892.5	32590.7
M573T481	573.262	480.503	Convallatoxin	[M+Na]+	0.914458320119111		C08858	Lipids and lipid-like molecules	Steroids and steroid derivatives	Steroid lactones	3693.07	3653.39	4683.5	4359.99	2711.63	2596.61	4042.43	3734.25	3714.75
M769T244	769.411	244.237	Coprogen	[M+H]+	0.72168194359491			Organic acids and derivatives	Carboxylic acids and derivatives	Amino acids, peptides, and analogues	10012.8	12281.6	9293.44	17922.2	14271	21393.8	14109.7	14103.2	14561.6
M655T527	655.292	527.202	Coproporphyrin i	[M+H]+	0.87363444047116	HMDB0000643	C05769	Organoheterocyclic compounds	Tetrapyrroles and derivatives	Porphyrins	3296.69	2592.95	4083.44	3512.97	4615.3	4509.1	2883.62	3242.95	2924.36
M361T207	361.183	206.917	Cortisone	[M+H]+	0.942950153700965	HMDB0002802	C00762	Lipids and lipid-like molecules	Steroids and steroid derivatives	Hydroxysteroids	39097.5	31307.2	37823.7	29544	56762.8	17413.6	33919.7	32481.1	32488.2
M187T152	187.147	152.05	Costunolide	[M+H-CH2O2]+	0.78482203541875		C09382	Lipids and lipid-like molecules	Prenol lipids	Terpene lactones	466167	427048	1.08568e+06	1.3719e+06	936555	1.42827e+06	1.8953e+06	2.15296e+06	1.90165e+06
M621T59	621.376	58.682	Crassostreaxanthin b	[M+Na]+	0.994820247019539			Lipids and lipid-like molecules	Prenol lipids	Sesterterpenoids	450682	169764	181767	97766.6	435363	173701	164732	163940	174191
M132T346	132.076	345.696	Creatine	[M+H]+	0.990773325080373	HMDB0000064	C00300	Organic acids and derivatives	Carboxylic acids and derivatives	Amino acids, peptides, and analogues	28862.8	25110.5	32510.3	16651.7	25150.8	24740.2	25620.1	25533.5	25206.6
M503T511	503.293	510.878	Crustecdysone	[M+Na]+	0.951984971842257	HMDB0030180	C02633	Lipids and lipid-like molecules	Steroids and steroid derivatives	Bile acids, alcohols and derivatives	18278.5	17214.3	12516.8	19589	18641.4	21315.6	18187.9	20707.6	20670.3
M581T222	581.32	221.649	Cucurbitacin b	[M+Na]+	0.875581113351507		C08794	Lipids and lipid-like molecules	Steroids and steroid derivatives	Cucurbitacins	13166.4	15249.3	15842.9	15879.8	17298.2	11277.5	14766.7	14372.8	14368.4
M499T426_2	499.298	425.911	Cucurbitacin d	[M+H-H2O]+	0.905521142243312		C08796	Lipids and lipid-like molecules	Steroids and steroid derivatives	Cucurbitacins	42880.9	44174.2	35189.6	57033.3	37924.2	42521.6	42863.9	43777.5	43786.7
M537T219	537.288	219.033	Cucurbitacin i	[M+Na]+	0.870375906677623		C08800	Lipids and lipid-like molecules	Steroids and steroid derivatives	Cucurbitacins	12756.9	9349.21	12410.5	9988.12	20492.7	6540.62	12231.9	12316.2	12452.7
M467T200	467.281	199.87	Cyasterone	[M+H-3H2O]+	0.71625417103463		C08816	Lipids and lipid-like molecules	Prenol lipids	Triterpenoids	17585.6	24591.5	29236.1	10508.9	81662.2	9884.05	87289	104743	105210
M314T258	314.18	258.373	Cyclopentolate	[M+Na]+	0.828540782183507	HMDB0015114	C06932				1644.58	2438.67	1505.94	2744.49	1976.2	1182.31	6559.32	4391.27	4352.45
M367T31	367.15	30.9575	Cyhexatin	[M+H-H2O-2i]+	0.752535910250992		C11093	Organometallic compounds	Organo-post-transition metal compounds	Organotin compounds	569.488	451.929	412.614	446.754	658.522	443.898	551.533	550.404	609.548
M517T322_1	517.142	322.228	Cynarin	[M+H]+	0.844729622509868	HMDB0030093	C10445	Organic oxygen compounds	Organooxygen compounds	Alcohols and polyols	8372.11	8724.29	6499.63	6872.07	9565.55	8606.74	8234.64	8301.98	8234.26
M306T311	306.048	311.211	Cytidine 2',3'-cyclic phosphate	[M+H]+	0.997271300943445	HMDB0011691	C02354	Nucleosides, nucleotides, and analogues	Pyrimidine nucleotides	Cyclic pyrimidine nucleotides	32916	32726	17692	42384	29483.3	30083.6	34018.7	34019.5	34441.9
M112T318	112.05	317.502	Cytidine 3'-monophosphate	[M+H-C5H9O7P]+	0.873311904430806		C05822				40820.7	37496.5	33021.6	50692.6	38454.6	49188.1	47583.3	47575.7	49551.5
M324T418	324.059	417.534	Cytidine 5'-monophosphate	[M+H]+	0.98717925361176	HMDB0000095	C00055	Nucleosides, nucleotides, and analogues	Pyrimidine nucleotides	Pyrimidine ribonucleotides	13021	14719.3	11008.5	18145.5	10849.1	12093.5	14705.4	14762	14705.4
M502T399_2	502.261	399.324	Cytochalasin b	[M+Na]+	0.945573105419128		C19954	Alkaloids and derivatives	Cytochalasans	Cytochalasins	25295.1	17033.1	113845	48325.1	20055.9	42214.7	44378.4	44873.5	44875.1
M223T198	223.094	197.939	Cytosine	[2M+H]+	0.999635505912793	HMDB0000630	C00380	Organoheterocyclic compounds	Diazines	Pyrimidines and pyrimidine derivatives	642193	631528	379069	692703	601092	535996	699618	699731	709440
M671T368_1	671.32	367.974	Cytotrienin a	[M+Na]+	0.932042391224045						66310.7	71979.5	63914.5	85246.1	68276.1	57681.7	54564.9	58521.4	54387.5
M111T297	111.054	296.914	D-erythro-imidazolylglycerol phosphate	[M+H-CH5O5P]+	0.946450779552139		C04666	Organic acids and derivatives	Organic phosphoric acids and derivatives	Phosphate esters	74826.9	130638	40624.7	64281.6	41138.7	52250.8	84234.7	67185.1	59222.4
M328T38_2	328.321	38.269	D-erythro-sphingosine c-20	[M+H]+	0.906130192933708			Organic nitrogen compounds	Organonitrogen compounds	Amines	95021.1	74613.7	88308.4	99929.1	78752.8	124387	109393	111780	109483
M606T505	606.36	505.259	D-lactosyl-.beta.1-1'-d-erythro-sphingosine	[M+H-H2O]+	0.888809910984183			Lipids and lipid-like molecules	Sphingolipids	Glycosphingolipids	42228.5	42756.8	72358.3	73237.7	43024.3	51734.8	52272.6	53635.3	53642.7
M133T528	133.096	527.786	D-ornithine	[M+H]+	0.999373515437371	HMDB0003374	C00515	Organic acids and derivatives	Carboxylic acids and derivatives	Amino acids, peptides, and analogues	1.23133e+06	1.48252e+06	1.63626e+06	1.81405e+06	1.02859e+06	1.75932e+06	750823	1.04656e+06	1.04067e+06
M130T575	130.086	575.469	D-Pipecolinic acid	(M+H)+	0.9772						216467	1.62214e+06	219710	1.42567e+06	1.65575e+06	1.38736e+06	845121	954420	718822
M497T410	497.147	410.159	Dapsone	[2M+H]+	0.791841037603764	HMDB0014395	C07666	Benzenoids	Benzene and substituted derivatives	Benzenesulfonyl compounds	13688.8	13777.9	8749.69	16701.4	10710.9	13266.1	13755.7	13757.8	14593.8
M625T224	625.341	223.573	Dauricine	[M+H]+	0.798549581473545		C09419	Organoheterocyclic compounds	Isoquinolines and derivatives	Benzylisoquinolines	3611.25	2517.96	4437.94	2798.04	8179.94	2554.03	3535.34	3543.06	3805.64
M965T262	965.471	262.49	Deacetyllanatoside c	[M+Na]+	0.970831469312859	HMDB0015211	C12669	Lipids and lipid-like molecules	Steroids and steroid derivatives	Steroid lactones	8018.83	9445.51	3067.18	15018.6	8366.54	9760.62	10875.7	10874.7	11177.5
M371T32	371.101	31.949	Decamethylcyclopentasiloxane	[M+H]+	0.770301003802717			Organometallic compounds	Organometalloid compounds	Organosilicon compounds	38640.2	37998.5	34568.4	46912.6	38560.5	47109.8	36179	34813	34711
M280T156	280.104	155.989	Decoyinine	[M+H]+	0.824364357536341			Organoheterocyclic compounds	Imidazopyrimidines	Purines and purine derivatives	283803	295030	223198	274445	308312	295510	295728	295751	290881
M523T233	523.27	232.638	Defluoroatorvastatin	[M+H-H2O]+	0.843054387977914			Organoheterocyclic compounds	Pyrroles	Substituted pyrroles	6957.87	3832.34	6566.67	5329.48	8609.65	2234.09	5312.29	5438.57	5242.28
M446T342	446.135	342.147	Dehydroaripiprazole	[M+H]+	0.846602399151244			Organoheterocyclic compounds	Diazinanes	Piperazines	57491	61228.2	62052.9	62764.3	57578.5	61592.1	58314.3	59716.7	59693
M400T42	400.378	42.123	Demissidine	[M+H]+	0.853360962892631			Lipids and lipid-like molecules	Steroids and steroid derivatives	Steroidal alkaloids	78926.9	104975	88744.6	85708.7	88637.7	92315.8	125559	123519	126543
M252T148	252.109	148.275	Deoxyadenosine	[M+H]+	0.994387221138116	HMDB0000101	C00559	Nucleosides, nucleotides, and analogues	Purine nucleosides	Purine 2'-deoxyribonucleosides	18307.6	7066.42	93201	26867.6	17668.1	31611.2	31114.8	33587.9	30372.4
M535T406	535.211	406.322	Deoxyguanosine	[2M+H]+	0.79434151522109	HMDB0000085	C00330	Nucleosides, nucleotides, and analogues	Purine nucleosides	Purine 2'-deoxyribonucleosides	8892.57	9381.97	9010.41	12116	9999.05	7595.81	9193.79	9152.8	10324.4
M729T182	729.382	182.008	Desglucoruscin	[M+Na]+	0.958205588654856			Lipids and lipid-like molecules	Steroids and steroid derivatives	Steroidal glycosides	34419.9	27607.1	26270.4	25906.2	34614.3	34138.7	34017	34068.8	33475.8
M293T41	293.211	40.504	Desogestrel	[M+H-H2O]+	0.706175099164547	HMDB0014449	C07629	Lipids and lipid-like molecules	Steroids and steroid derivatives	Estrane steroids	418416	535765	430880	491475	380373	505756	468122	461540	468308
M495T421	495.131	421.163	Dfplnnh	[M+Na]+	0.889112196237768			Lipids and lipid-like molecules	Steroids and steroid derivatives	Pregnane steroids	23032.9	20912	18574.4	30858.3	22523	23671.6	24705.1	24707.9	24505.4
M384T369_2	384.212	368.803	Diacetoxyscirpenol	[M+NH4]+	0.747033976548456		C09662	Lipids and lipid-like molecules	Prenol lipids	Sesquiterpenoids	223982	211995	192603	306033	211088	205472	228630	229628	229628
M279T180	279.171	179.84	Dibutyl phthalate	[M+H]+	0.885307506953467	HMDB0033244	C14214	Benzenoids	Benzene and substituted derivatives	Benzoic acids and derivatives	34534.2	17855.6	57001	16105.1	32393.1	18179.2	34918.1	47692.3	31735
M106T322	106.086	321.527	Diethanolamine	[M+H]+	0.873994299941791	HMDB0004437	C06772	Organic nitrogen compounds	Organonitrogen compounds	Amines	44939.6	56609.9	34276.8	35237	32483	25240.4	46385.2	42419.4	42209.4
M787T139	787.422	138.698	Digitoxin	[M+Na]+	0.988655557638166	HMDB0015468	C06955	Lipids and lipid-like molecules	Steroids and steroid derivatives	Steroid lactones	210580	283899	304823	278945	146508	276233	273112	283245	277213
M673T363	673.369	363.143	Digoxigenin bisdigitoxoside	[M+Na]+	0.732841740694505			Lipids and lipid-like molecules	Steroids and steroid derivatives	Steroid lactones	23962.3	23854.6	16602.4	15444.3	22807.5	21249.7	23672.1	24189.9	24182.5
M803T132	803.419	132.329	Digoxin	[M+Na]+	0.98136666992647	HMDB0001917	C06956	Lipids and lipid-like molecules	Steroids and steroid derivatives	Steroid lactones	209109	121825	229746	162987	228145	278490	220344	223109	220341
M559T406	559.282	405.519	Dihydrocelastryl diacetate	[M+Na]+	0.882250699275896						7306.82	6629.89	9480.77	16901.5	6596.99	7015.55	8088.09	8393.27	8083.07
M421T169	421.345	168.969	Dihydrotachysterol	(M+Na)+	0.6178	HMDB0015203	C06957	Lipids and lipid-like molecules	Steroids and steroid derivatives	Vitamin D and derivatives	4.71603e+06	4.45191e+06	3.91959e+06	4.38989e+06	4.74474e+06	4.38378e+06	3.95794e+06	4.23249e+06	4.23186e+06
M104T335	104.07	335.265	Dimethylglycine	(M+H)+	0.9936	HMDB0000092	C01026	Organic acids and derivatives	Carboxylic acids and derivatives	"Amino acids, peptides, and analogues"	302662	224721	228228	227723	242838	215511	236584	235644	209529
M891T259	891.468	259.356	Dioscin	[M+Na]+	0.830108340821703		C08897	Lipids and lipid-like molecules	Steroids and steroid derivatives	Steroidal glycosides	9184.93	14514.5	10095.3	8360.04	15260.3	15408.6	14539.2	15392	15488.7
M505T192	505.33	191.792	Dipyridamole	[M+H]+	0.760729132330603	HMDB0015110		Organic nitrogen compounds	Organonitrogen compounds	Amines	49813.8	37938.8	22643	30572.6	43741.9	52234	33493.6	39593.1	41090.2
M505T129	505.329	129.463	Dipyridamole mono-o-.beta.-d-glucuronide	[M+H-C6H8O6]+	0.770798014098961			Organic oxygen compounds	Organooxygen compounds	Carbohydrates and carbohydrate conjugates	25670.4	24801.4	25151.9	22772.4	46664.7	26541.8	25010.1	27034.6	25103.8
M144T192	144.064	192.27	Dl-2-methylglutamic acid	[M+H-H2O]+	0.754607517698172			Organic acids and derivatives	Carboxylic acids and derivatives	Amino acids, peptides, and analogues	9827.39	12948.6	12426.5	11367.1	9561.52	10377.3	12855.2	11671.5	11147.9
M116T528	116.07	528.159	DL-arginine	[M+H-CH5N3]+	0.999095613333339		C00792	Organic acids and derivatives	Carboxylic acids and derivatives	Amino acids, peptides, and analogues	2.13165e+06	2.21207e+06	1.80567e+06	2.56625e+06	2.40726e+06	2.29545e+06	2.2933e+06	2.31418e+06	2.34332e+06
M231T194	231.171	193.762	Dl-Leu-dl-Val	[M+H]+	0.978241484657622	HMDB0028942		Organic acids and derivatives	Carboxylic acids and derivatives	Amino acids, peptides, and analogues	179705	161709	105113	185913	179315	168832	177405	169931	170089
M147T549	147.112	549.081	DL-Lysine	[M+H]+	0.998709810837162	HMDB0142894	C16440	Organic acids and derivatives	Carboxylic acids and derivatives	Amino acids, peptides, and analogues	480318	596562	732685	1.73841e+06	679871	227979	954537	1.03345e+06	943586
M166T295	166.052	294.761	DL-Methionine sulfoxide	(M+H)+	0.9355	HMDB0002005	C02989	Organic acids and derivatives	Carboxylic acids and derivatives	"Amino acids, peptides, and analogues"	2645.41	4585.17	22244.4	3787.11	25558.3	27764.2	4074.48	3718.34	3254.43
M146T159	146.06	159.107	DL-O-tyrosine	(M+H-2H2O)+	0.6827						6715.76	8703.23	7043.71	12764.5	7151.2	2986.45	7261.47	7398.87	7260.37
M166T259	166.085	258.984	DL-phenylalanine	[M+H]+	0.99483263841194		C02057	Organic acids and derivatives	Carboxylic acids and derivatives	Amino acids, peptides, and analogues	293108	381239	209450	448101	294332	346326	400411	399922	413589
M182T340	182.079	339.994	DL-tyrosine	[M+H]+	0.958133494469005	HMDB0000158	C00082	Organic acids and derivatives	Carboxylic acids and derivatives	Amino acids, peptides, and analogues	25711.6	23828.8	44459.2	24985.5	34530.2	28699.3	28292.6	26486.1	26453.5
M118T301	118.086	300.858	DL-valine	[M+H]+	0.997337774503194	HMDB0000883	C00183	Organic acids and derivatives	Carboxylic acids and derivatives	Amino acids, peptides, and analogues	960693	933375	876166	652577	517440	969288	973786	973323	994229
M357T188_2	357.278	187.576	Docosahexaenoic acid ethyl ester	[M+H]+	0.863272083721293		C16185	Lipids and lipid-like molecules	Fatty Acyls	Fatty acid esters	422204	409658	329906	378363	488478	434790	418761	418836	430245
M452T320	452.211	319.925	Doxazosin	[M+H]+	0.700135275474268	HMDB0014728	C06970	Organoheterocyclic compounds	Diazinanes	Piperazines	21687	22655.2	9811.48	44843.9	22385.4	27494.3	20291.2	20895.4	21632.2
M557T514	557.306	514.495	Dronedarone hcl (multaq)	[M+H]+	0.843490413920941			Organic oxygen compounds	Organooxygen compounds	Carbonyl compounds	7215.64	3564.34	4665.46	8857.16	4523.74	4490.16	5575.28	5574	5947.98
M398T37	398.241	36.7135	Echimidine	[M+H]+	0.982848898694983		C10299				136608	86880.1	199953	180827	265752	147961	224141	224090	232999
M391T149	391.336	148.911	Echinocystic acid	[M+H-CH6O4]+	0.881185295288652		C08942	Lipids and lipid-like molecules	Prenol lipids	Triterpenoids	3.01359e+07	2.87826e+07	2.72162e+07	2.00098e+07	3.22595e+07	2.90949e+07	2.77829e+07	2.6582e+07	2.7784e+07
M143T335	143.081	335.487	Ectoine	[M+H]+	0.875121151467145		C06231	Organic acids and derivatives	Carboxylic acids and derivatives	Amino acids, peptides, and analogues	9720.16	7796.5	8558.09	9908.45	22477.2	8902.16	8161.21	8429.74	8169.79
M293T493	293.098	493.195	EDTA	(M+H)+	0.9779	HMDB0015109	C00284	Organic acids and derivatives	Carboxylic acids and derivatives	Tetracarboxylic acids and derivatives	634162	815487	588672	68693.8	714335	757339	692873	710386	809855
M325T161	325.215	161.251	Eicosapentaenoic acid	(M+Na)+	0.6779	HMDB0001999	C06428	Lipids and lipid-like molecules	Fatty Acyls	Fatty acids and conjugates	104869	96531.3	76140.7	163718	329331	84984.6	143760	143757	146685
M275T163	275.2	162.808	Empenthrin	[M+H]+	0.81562987875944		C18524	Lipids and lipid-like molecules	Prenol lipids	Monoterpenoids	2.23226e+06	2.35879e+06	1.86542e+06	1.32906e+06	2.23394e+06	1.94536e+06	2.23446e+06	2.23331e+06	2.29797e+06
M371T28	371.162	28.176	Enalaprilat	[M+Na]+	0.76066668239508	HMDB0041886	C11720	Organic acids and derivatives	Carboxylic acids and derivatives	Amino acids, peptides, and analogues	65107.6	80788.1	54882.7	77098.1	78708.5	65754.7	57807.1	57819	58970.6
M483T332	483.28	331.677	Enalaprilat butyl tert-butyl diester	[M+Na]+	0.708635154811103			Organic acids and derivatives	Carboxylic acids and derivatives	Amino acids, peptides, and analogues	13745.9	13175.2	12909.1	18202.8	13621.3	13362.9	13683	13930.8	13685.4
M137T669	137.132	669.114	Endo-borneol	[M+H-H2O]+	0.73283554041947		C01411	Lipids and lipid-like molecules	Prenol lipids	Monoterpenoids	18323	17883	18575.3	18151.1	18764.5	19997.3	29649.5	19097.9	18758.6
M544T367	544.173	366.866	Epirubicin	[M+H]+	0.745817737771688	HMDB0014588	C11230				17474.7	16041.1	8835.22	15255.8	15034.6	11410.2	15256.9	16399.4	15298.8
M530T466	530.255	466.257	Epothilone b	[M+Na]+	0.874277659858179		C12154	Phenylpropanoids and polyketides	Macrolides and analogues	Epothilones and analogues	19861.4	30132.8	28432.8	46113.3	20233.2	33906.2	29799	29887	25487.9
M555T330_2	555.361	330.411	Epoxomicin	[M+H]+	0.835621943369048			Organic acids and derivatives	Carboxylic acids and derivatives	Amino acids, peptides, and analogues	19564.1	16885.8	668.76	18739.2	17415.5	10379.1	13305	13828.9	13339.9
M97T670	97.0642	669.914	epsilon-Captrolactone	(M+H-H2O)+	0.7535						3727.56	3486.67	5163.23	2639.51	11080.8	3905.06	9166.74	8700.73	10437.8
M419T179	419.33	179.123	Ergocalciferol (Vitamin D2)	(M+Na)+	0.6422	HMDB0000900	C05441	Lipids and lipid-like molecules	Steroids and steroid derivatives	Vitamin D and derivatives	1.30635e+07	1.66532e+07	8.63903e+06	1.30024e+07	8.1624e+06	1.24335e+07	1.15542e+07	1.1494e+07	1.02137e+07
M582T368_2	582.272	368.276	Ergotamine	[M+H]+	0.762561158674072	HMDB0014834	C07544	Alkaloids and derivatives	Ergoline and derivatives	Lysergic acids and derivatives	124126	130684	130878	119947	139549	171722	108657	111484	118261
M459T27	459.179	27.459	Ergothioneine	[2M+H]+	0.770499644653262	HMDB0003045	C05570	Organic acids and derivatives	Carboxylic acids and derivatives	Amino acids, peptides, and analogues	6854.77	17973.2	7044.65	9363.32	11573.5	13372.3	16746	16883.8	16906.6
M338T37_2	338.341	36.989	Erucamide	[M+H]+	0.949727787314217			Lipids and lipid-like molecules	Fatty Acyls	Fatty amides	3.06701e+07	1.80387e+07	5.55943e+07	3.21718e+07	3.15792e+07	3.16247e+07	3.3058e+07	3.39885e+07	3.39865e+07
M734T151	734.471	150.798	Erythromycin	[M+H]+	0.924752484532623	HMDB0014344	C01912	Organic oxygen compounds	Organooxygen compounds	Carbohydrates and carbohydrate conjugates	51691.8	46962.5	25345.7	44862.4	39423.6	48415.4	48254.8	46817.6	46809.2
M293T452	293.098	452.335	Ethylenediaminetetraacetic acid	[M+H]+	0.98951443913173	HMDB0015109	C00284	Organic acids and derivatives	Carboxylic acids and derivatives	Tetracarboxylic acids and derivatives	4.51229e+07	4.40435e+07	3.2862e+07	4.25123e+07	3.62812e+07	3.67334e+07	4.11312e+07	4.11289e+07	4.04168e+07
M375T426	375.008	425.514	Fenazaflor	[M+H]+	0.872572463597805		C19029				89287.9	94387.7	99573.5	87945.8	83927.9	88763.1	96667.5	92390.6	92142.9
M337T336	337.145	335.524	Fenbuconazole	[M+H]+	0.91138400938729		C18461				24801.7	14151.9	14224.8	12664.9	5908.29	18970	15658.6	16660.7	15682
M274T76	274.275	76.487	Fenpropidin	[M+H]+	0.938038153152857		C18726	Benzenoids	Benzene and substituted derivatives	Phenylpropanes	3.20181e+07	3.25013e+07	3.07167e+07	3.16585e+07	3.06536e+07	3.0854e+07	3.08732e+07	3.09174e+07	3.39915e+07
M502T324	502.297	324.108	Fexofenadine	[M+H]+	0.904659505757061	HMDB0005030	C06999	Benzenoids	Benzene and substituted derivatives	Diphenylmethanes	46780.1	46310.5	27675.3	55376.2	46898.8	47573.9	46117.1	46249	48082.7
M415T27	415.152	26.539	Flecainide	[M+H]+	0.715164454755949	HMDB0015326	C07001	Benzenoids	Benzene and substituted derivatives	Benzoic acids and derivatives	10328	18392	9998.27	12077.9	13700.4	12775.6	17751.5	17741.4	18090.4
M423T41	423.236	40.839	Fludrocortisone	[M+H]+	0.751294644576939		C07004	Lipids and lipid-like molecules	Steroids and steroid derivatives	Pregnane steroids	28872.9	40939	25685.2	27714.3	33009.1	51526.4	31431.3	32701.8	31010.6
M495T302	495.279	301.806	Flumethasone pivalate	[M+H]+	0.841349425710209	HMDB0014801		Lipids and lipid-like molecules	Steroids and steroid derivatives	Pregnane steroids	9477.21	10593.6	10985	11003.3	5378.9	9603.69	8500.63	9839.26	9823.29
M405T316	405.211	315.948	Flunarizine	[M+H]+	0.92364686011108	HMDB0015589		Benzenoids	Benzene and substituted derivatives	Diphenylmethanes	36455.2	36008.3	28457.6	73382.3	37650.4	45646.9	41166.4	41599.5	41171.7
M435T228_1	435.219	227.515	Flunisolide	[M+H]+	0.943796397732396	HMDB0014326	C07005	Lipids and lipid-like molecules	Steroids and steroid derivatives	Hydroxysteroids	21218.9	13318.4	19238.5	13295.1	31257.4	9089.38	18904.3	18567.5	18384.7
M241T66	241.159	65.731	Fluoxymesterone	[M+H-C3H9FO2]+	0.737437243973256	HMDB0015316		Lipids and lipid-like molecules	Steroids and steroid derivatives	Androstane steroids	219259	82064.1	78667	75419.4	77332	130775	93661.6	112563	95215.8
M393T368	393.249	367.525	Forskolin	[M+H-H2O]+	0.90106650676585		C09076	Lipids and lipid-like molecules	Prenol lipids	Triterpenoids	190649	189662	135663	235386	168945	176294	192857	190475	190465
M395T52	395.366	51.837	Fucosterol	[M+H-H2O]+	0.934551261088079		C08817	Lipids and lipid-like molecules	Steroids and steroid derivatives	Stigmastanes and derivatives	492807	356946	448395	570230	496839	445718	274571	293463	292940
M641T43	641.401	42.728	Fucoxanthin	[M+H-H2O]+	0.898496970489608	HMDB0002741	C08596	Lipids and lipid-like molecules	Prenol lipids	Tetraterpenoids	491675	542732	398201	492156	391618	538766	458211	453247	453234
M481T313	481.235	312.507	Fumagillin	[M+Na]+	0.744329082814664		C09668	Lipids and lipid-like molecules	Fatty Acyls	Fatty acids and conjugates	22314.6	9075.75	6797.22	15552.4	27883.1	10859.2	11545.5	11550	12345.4
M252T258	252.17	258.269	Furmecyclox	[M+H]+	0.743349437510902		C18912	Organoheterocyclic compounds	Furans	Furoic acid and derivatives	6925.58	8034.71	8550.48	5934.2	5512.67	6973.2	6711.57	6989.9	6982.44
M1032T352	1031.54	352.041	Furostane base -2h + o-hex, o-hex-dhex-dhex	[M-H2O+H]+	0.735415870224264	HMDB0034062		Lipids and lipid-like molecules	Steroids and steroid derivatives	Steroidal glycosides	1711.02	862.007	727.802	1629.83	1131.58	1728	1172.75	1191.49	1225.63
M773T139	773.405	138.728	Furostane base + 2o, o-hex, o-hex	[M-H2O+H]+	0.786986911749945			Lipids and lipid-like molecules	Steroids and steroid derivatives	Steroidal glycosides	146490	156199	151541	150319	145683	150262	143359	149596	143634
M539T132	539.336	132.003	Fusidic acid	[M+Na]+	0.884622046117367	HMDB0015570	C06694	Lipids and lipid-like molecules	Steroids and steroid derivatives	Steroid esters	105600	123420	78873.1	101099	79358.3	74581.6	48183.5	54431.2	54343
M454T232	454.279	231.526	Fuziline	[M+H]+	0.950083418323979			Lipids and lipid-like molecules	Prenol lipids	Diterpenoids	15838	17700.4	9234.19	24390.1	14703.3	14880.2	17651.3	17638.4	17274.7
M751T357	751.242	357.19	G0f	[M+H+K]2+	0.72459875314607			Organic oxygen compounds	Organooxygen compounds	Carbohydrates and carbohydrate conjugates	6852.56	5507.31	2399.99	7190.56	4578.87	5346.37	4982.44	5364.86	5359.11
M485T188	485.325	187.896	Gallopamil	[M+H]+	0.713312857317333		C13764	Benzenoids	Benzene and substituted derivatives	Phenylbutylamines	23731.9	23169.6	23608.1	26829.4	22918.1	36413.7	23382.4	23429.5	24345.6
M403T426	403.254	425.669	Gamabufotalin	[M+H]+	0.722003578815156		C16962	Lipids and lipid-like molecules	Steroids and steroid derivatives	Steroid lactones	18339.5	19541.7	13990.7	26736.1	18906	17931.3	19695.3	19997.9	19809.9
M651T557	651.295	556.74	Gambogic acid	[M+Na]+	0.88335319257259		C10062	Organoheterocyclic compounds	Benzopyrans	1-benzopyrans	13224.1	18373.4	9881.18	11461.8	6646.47	7565.93	6742.31	7357.62	6751.51
M277T321	277.089	321.262	Gamma-l-glutamyl-l-glutamic acid	[M+H]+	0.998932317247202	HMDB0011737	C05282	Organic acids and derivatives	Carboxylic acids and derivatives	Amino acids, peptides, and analogues	441010	535266	324387	903338	506576	598513	597039	597461	608555
M625T192	625.372	191.588	Garcinol	[M+Na]+	0.85551829535108		C09929	Lipids and lipid-like molecules	Prenol lipids	Monoterpenoids	28153	22684.3	29492.5	28017.9	19900.6	23484.2	26829.3	27608.2	26903
M497T319	497.296	319.057	Geneticin	[M+H]+	0.9501172963161		C17703	Organic oxygen compounds	Organooxygen compounds	Carbohydrates and carbohydrate conjugates	55418.7	56831.1	49292.1	64995.1	57503.6	54105	53751.9	53751	53385.1
M169T330_2	169.096	329.86	Geranic acid	[M+H]+	0.944331235120586		C16461	Lipids and lipid-like molecules	Prenol lipids	Monoterpenoids	25567.1	13256.4	29497.2	37043.3	27482	45121	32297.4	31554.2	32305.9
M219T190	219.174	190.087	Germacrone	[M+H]+	0.726164101511516		C16966	Lipids and lipid-like molecules	Prenol lipids	Sesquiterpenoids	78164.8	64220.2	56272.7	39833.6	55875	32848.3	61901.3	58096.9	58081.4
M347T128	347.273	128.152	Ginkgolic acid i	[M+H]+	0.724601050257569		C10794	Benzenoids	Benzene and substituted derivatives	Benzoic acids and derivatives	110926	114354	112047	108439	113328	115055	128289	116007	115381
M423T167	423.361	167.346	Ginsenoside f1	[M+H-C6H16O8]+	0.866737528663827			Lipids and lipid-like molecules	Prenol lipids	Terpene glycosides	2.11793e+06	4.05965e+06	1.77285e+06	2.01347e+06	1.9678e+06	2.09576e+06	2.16767e+06	2.20561e+06	2.16661e+06
M803T257	803.419	257.214	Gitoxin	[M+Na]+	0.775540486252556		C08866	Lipids and lipid-like molecules	Steroids and steroid derivatives	Steroid lactones	19392.1	23208.1	14857.1	24374.3	19457.8	30202.9	30588.3	27958.7	30604
M346T267	346.187	266.843	Gln-Ala-Lys	[M+H]+	0.854634464677294			Organic acids and derivatives	Carboxylic acids and derivatives	Amino acids, peptides, and analogues	195871	200797	151383	145976	191133	198297	209699	208622	209699
M418T445	418.229	444.762	Gln-Asp-Arg	[M+H]+	0.890293053607604			Organic acids and derivatives	Carboxylic acids and derivatives	Amino acids, peptides, and analogues	26530.1	4750.58	41060.3	45082.6	3274.15	6116.1	15629.4	11916.1	11690
M432T414	432.219	413.73	Gln-Glu-Arg	[M+H]+	0.768413347860634			Organic acids and derivatives	Carboxylic acids and derivatives	Amino acids, peptides, and analogues	20468.2	20107	12868	22975.8	18071.9	17569.9	18185	18038	18039.3
M347T449	347.192	449.033	Glu-Ala-Lys	[M+H]+	0.911946585792895			Organic acids and derivatives	Carboxylic acids and derivatives	Amino acids, peptides, and analogues	87104.1	177137	63622.4	233929	173653	100911	100983	101427	107740
M418T428	418.204	428.119	Glu-Asn-Arg	[M+H]+	0.965959269713108			Organic acids and derivatives	Carboxylic acids and derivatives	Amino acids, peptides, and analogues	124890	108295	77707.6	102017	101139	96140.6	110720	118646	110774
M390T452	390.199	451.992	Glu-Asn-Lys	[M+H]+	0.746127161919934			Organic acids and derivatives	Carboxylic acids and derivatives	Amino acids, peptides, and analogues	35380.8	17198.5	80045.9	26803.6	39861.8	85745.1	34441.8	36154.5	40911
M405T459	405.197	458.903	Glu-Glu-Lys	[M+H]+	0.761870737884493			Organic acids and derivatives	Carboxylic acids and derivatives	Amino acids, peptides, and analogues	34577.6	24044.8	37083.9	43845	29820.7	31032.4	32719.3	32239.3	32230.9
M404T513	404.25	512.64	Glu-Lys-Lys	[M+H]+	0.941894484688501			Organic acids and derivatives	Carboxylic acids and derivatives	Amino acids, peptides, and analogues	43753.4	39895.8	43954.7	37789.2	41275.7	36653.5	38905.9	41650.3	41698.7
M401T441	401.214	440.691	Glu-Pro-Arg	[M+H]+	0.86025252469979			Organic acids and derivatives	Carboxylic acids and derivatives	Amino acids, peptides, and analogues	37999.3	36399	38218.3	55197.9	30970.9	40964.7	49162.3	51893.2	52097.1
M377T441_2	377.202	441.469	Glu-Thr-Lys	[M+H]+	0.817421624761055			Organic acids and derivatives	Carboxylic acids and derivatives	Amino acids, peptides, and analogues	45176.7	43330.2	45331.8	69899.1	42383.3	45921.7	46371.9	48950.4	46303.2
M490T441	490.249	440.793	Glu-Trp-Arg	[M+H]+	0.751889192967217			Organic acids and derivatives	Carboxylic acids and derivatives	Amino acids, peptides, and analogues	11016.7	8852.26	11190.4	10339	8672.63	8808.01	12590.5	13247.1	12576.9
M363T301	363.089	301.358	Glufosinate	[2M+H]+	0.878595915590784		C05042	Organic acids and derivatives	Carboxylic acids and derivatives	Amino acids, peptides, and analogues	120401	116263	171128	142916	62012.6	109658	155052	138026	136664
M232T450	232.14	450.496	Gly-Arg	[M+H]+	0.882057152706421			Organic acids and derivatives	Carboxylic acids and derivatives	Amino acids, peptides, and analogues	39932.3	71104.2	100649	173775	72389	209482	69488.9	69588.2	54887.3
M270T441	270.144	441.415	Gly-Gly-His	[M+H]+	0.715019388970887			Organic acids and derivatives	Carboxylic acids and derivatives	Amino acids, peptides, and analogues	124678	81317	83718.7	87287.9	89194.5	84044.6	76524.7	83643.9	83452.4
M261T469	261.155	469.311	Gly-Gly-Lys	[M+H]+	0.970283383812579			Organic acids and derivatives	Carboxylic acids and derivatives	Amino acids, peptides, and analogues	71484.8	65448.2	33726.4	85688.2	42545.5	58694.4	57095.3	62194	62246.2
M189T281	189.123	280.65	Gly-Leu	[M+H]+	0.994220008863604	HMDB0000759	C02155	Organic acids and derivatives	Carboxylic acids and derivatives	Amino acids, peptides, and analogues	34616	36239.4	22964.6	48662.7	31078.9	37007.5	40982	40975.1	41657.6
M204T471	204.134	471.015	Gly-Lys	[M+H]+	0.991237842477657			Organic acids and derivatives	Carboxylic acids and derivatives	Amino acids, peptides, and analogues	51490.2	44194.3	26606	50241.4	17406.6	32273.5	30390.3	30109.5	31876.7
M244T341	244.129	340.589	Gly-Pro-Ala	[M+H]+	0.991184111583307			Organic acids and derivatives	Carboxylic acids and derivatives	Amino acids, peptides, and analogues	71731.2	66534.5	71958.9	71803.8	68220.7	74889	73861.3	73860.8	73253.9
M329T326	329.181	325.925	Gly-Pro-Arg	[M+H]+	0.890438766108252			Organic acids and derivatives	Carboxylic acids and derivatives	Amino acids, peptides, and analogues	77253.2	95209.3	63877.1	110751	75776.6	82172.7	87149.1	88237.3	88217.1
M213T319	213.16	319.262	Gly-pro-arg-pro-amide	[M+2H]2+	0.998333473352659			Organic acids and derivatives	Carboxylic acids and derivatives	Amino acids, peptides, and analogues	42849.9	43297.2	38156.8	52874.5	41775.9	43830.2	49945.1	50390.3	50952
M302T407	302.135	406.885	Gly-Pro-Glu	[M+H]+	0.995047365898069			Organic acids and derivatives	Carboxylic acids and derivatives	Amino acids, peptides, and analogues	103262	85531.2	81584.5	99713.2	82388.7	91914.1	97347.8	96721.4	96719.4
M301T488	301.187	488.386	Gly-Pro-Lys	[M+H]+	0.866243947208877			Organic acids and derivatives	Carboxylic acids and derivatives	Amino acids, peptides, and analogues	389957	402438	302880	445250	385541	318948	385896	385727	371305
M93T52	93.0686	52.224	Glycerol	[M+H]+	0.832140088376792	HMDB0000131	C00116	Organic oxygen compounds	Organooxygen compounds	Carbohydrates and carbohydrate conjugates	19230.4	18258.4	17420.8	23389.4	22404.6	22087.3	24328.1	22679.2	22641
M285T38_1	285.242	38.249	Glycerol 1-myristate	[M+H-H2O]+	0.864214238931787			Lipids and lipid-like molecules	Glycerolipids	Monoradylglycerols	83836.8	136682	92156.9	64856.2	54736.2	112709	148695	143766	148588
M280T394	280.092	394.386	Glycerophosphocholine	[M+Na]+	0.960216121895485	HMDB0000086	C00670	Lipids and lipid-like molecules	Glycerophospholipids	Glycerophosphocholines	19338	21044.9	26608.5	26847.2	17632.9	27868.6	28716.5	20685.7	17184.3
M547T151	547.472	151.179	Glyceryl tripalmitoleate	[M+H-C16H30O2]+	0.896621889025786	HMDB0005432		Lipids and lipid-like molecules	Glycerolipids	Triradylcglycerols	36466.2	35009.6	41222.8	42773.6	45460.5	38982.1	46226.6	43291.8	43326.2
M149T36	149.096	35.763	Glycidol	[2M+H]+	0.817750210198626		C10920				66237.9	64633.8	70763.8	93892.5	48943.8	62473.4	98431.6	98446	101211
M504T441	504.266	440.755	Glycocholic acid	[M+K]+	0.731367313831879	HMDB0000138	C01921	Lipids and lipid-like molecules	Steroids and steroid derivatives	Bile acids, alcohols and derivatives	20205.2	17841.6	18055.5	22485.1	20028.7	24190.3	22201.9	23415.9	23399
M173T324_2	173.095	323.856	Glycylproline	(M+H)+	0.9467	HMDB0000721		Organic acids and derivatives	Carboxylic acids and derivatives	"Amino acids, peptides, and analogues"	10644.1	9806.67	4955.49	9013.95	5635.84	10852.9	7361.25	7342.5	6905.36
M501T331	501.198	331.382	Gossypol	[M+H-H2O]+	0.948338897929517	HMDB0040723	C07667	Lipids and lipid-like molecules	Prenol lipids	Sesquiterpenoids	31400	31001.1	22647.7	30489.6	22271.2	43468.3	24592	28721.8	28847.1
M346T312	346.054	311.945	Guanosine 3',5'-cyclic monophosphate	[M+H]+	0.922392647910098	HMDB0001314	C00942	Nucleosides, nucleotides, and analogues	Purine nucleotides	Cyclic purine nucleotides	8709.59	10198.5	4360.13	12204.1	5657.75	6329.15	8610.5	8857.11	8607.9
M517T366	517.172	365.817	Harpagoside	[M+Na]+	0.880828642814097		C09783	Lipids and lipid-like molecules	Prenol lipids	Terpene glycosides	55267.4	82382.8	77937	38435.5	43869.9	55662.2	57938	57464.1	57468.3
M532T433	532.272	433.439	Harringtonine	[M+H]+	0.928473244845767		C10597				28671.6	29130.8	14843.7	51953.9	31293.1	23233.4	25090	27190.3	24762.5
M409T93	409.346	92.665	Hederagenin	[M+H-CH4O3]+	0.727026563224688			Lipids and lipid-like molecules	Prenol lipids	Triterpenoids	5.41369e+06	2.12447e+06	3.92667e+06	8.59907e+06	7.63203e+06	4.63787e+06	2.69181e+06	2.39388e+06	2.49053e+06
M613T310	613.232	310.31	Herbimycin a	[M+K]+	0.956378534480124		C11225				305524	406080	239810	577319	276995	334545	435592	435635	425981
M223T40	223.063	39.515	Hexamethylcyclotrisiloxane	[M+H]+	0.899255860394196			Organometallic compounds	Organometalloid compounds	Organosilicon compounds	42532.5	34711.3	57995	44679.9	65639	73845.2	50981.6	47745	51038.8
M392T283	392.188	282.563	Hexylglutathione	[M+H]+	0.709440890813199		C02886	Organic acids and derivatives	Carboxylic acids and derivatives	Amino acids, peptides, and analogues	21457.3	29916.8	30074.8	40388.1	43185.2	32771.8	29192.3	31144	32983.6
M398T360	398.203	359.614	His-Asn-Lys	[M+H]+	0.769094070488			Organic acids and derivatives	Carboxylic acids and derivatives	Amino acids, peptides, and analogues	86228.1	151301	130588	187922	137097	139725	153118	153125	152080
M271T401_1	271.103	400.634	His-Asp	[M+H]+	0.997529296236964			Organic acids and derivatives	Carboxylic acids and derivatives	Amino acids, peptides, and analogues	113181	96387.4	99099.9	114126	92598.1	123062	97301.2	98200.3	98202.3
M284T419	284.134	419.364	His-Gln	[M+H]+	0.941988998000279			Organic acids and derivatives	Carboxylic acids and derivatives	Amino acids, peptides, and analogues	121339	160057	162267	167289	157189	95708.6	130995	58522.9	142896
M285T396	285.119	396.373	His-Glu	[M+H]+	0.995973134630551			Organic acids and derivatives	Carboxylic acids and derivatives	Amino acids, peptides, and analogues	75767.6	76410	81702.1	66162.2	70239.7	87045.2	77011.9	77830.2	77828.2
M213T366	213.098	365.787	His-Gly	(M+H)+	0.9757						38864.9	158272	48299.7	36617.4	132951	26972.3	60638.4	103592	103971
M369T340	369.224	340.475	His-Gly-Arg	[M+H]+	0.711588085481133			Organic acids and derivatives	Carboxylic acids and derivatives	Amino acids, peptides, and analogues	27857.1	27733.1	33290	23799.2	29995.7	33185.5	28449.5	27954	27949.6
M269T293	269.16	292.59	His-Leu	[M+H]+	0.802994704695462		C05010	Organic acids and derivatives	Carboxylic acids and derivatives	Amino acids, peptides, and analogues	27586.5	33752.1	19134.6	41945.9	24800.7	35053.9	33650.6	32484	33586.4
M306T265	306.08	265.082	His-Lys	[M+Na]+	0.962243776608117	HMDB0000133	C00387				9587.81	18234.1	12509.4	30238.9	8686.92	18754.4	20442.1	20480.5	24017
M235T148	235.119	147.622	His-Pro	[M+H-H2O]+	0.933337837241234			Organic acids and derivatives	Carboxylic acids and derivatives	Amino acids, peptides, and analogues	79977.7	78044.2	76459.4	152037	90242.6	85547.4	109939	115761	115722
M284T469	284.134	469.088	His-Ser	(M+CH3CN+H)+	0.7507						52411.5	60678.4	42764.8	48152.9	43218.5	39432.4	50278.4	44188.1	39993.7
M342T328	342.177	327.81	His-Trp	[M+H]+	0.817621044942325			Organic acids and derivatives	Carboxylic acids and derivatives	Amino acids, peptides, and analogues	35635	41362.5	34847.9	47572.6	43614.2	35818.7	41650.7	46087.2	41733.8
M255T305	255.145	305.202	His-Val	[M+H]+	0.961987738767728			Organic acids and derivatives	Carboxylic acids and derivatives	Amino acids, peptides, and analogues	25616.8	22637.7	25824.8	23261.7	21451.2	25572.8	25825.1	26016.6	25909.3
M156T413	156.076	412.834	Histidine	[M+H]+	0.991319914024552	HMDB0000177	C00135	Organic acids and derivatives	Carboxylic acids and derivatives	Amino acids, peptides, and analogues	729060	2.67524e+06	2.58227e+06	3.26233e+06	2.76165e+06	2.74892e+06	2.90566e+06	2.90547e+06	2.95361e+06
M552T214	552.337	213.993	Histidine conjugated chenodeoxycholic acid	[M+Na]+	0.780147725380494			Lipids and lipid-like molecules	Steroids and steroid derivatives	Bile acids, alcohols and derivatives	13843.9	14099.1	9529.09	13657.2	13457	13756.1	13911.4	16081.8	13949.7
M771T105	771.392	104.7	Hoiamide c	[M+H]+	0.755586253283505			Organic acids and derivatives	Carboxylic acids and derivatives	Amino acids, peptides, and analogues	307849	285878	125655	103559	171486	304323	247660	305723	304968
M158T297	158.117	297.048	Homostachydrine	[M+H]+	0.717788775334224	HMDB0033433	C08283	Organic acids and derivatives	Carboxylic acids and derivatives	Amino acids, peptides, and analogues	48218.9	47290.8	38503.1	59153.7	45178.6	44850.7	50376.5	49963.3	50369.3
M357T29	357.146	28.725	Hycanthone	[M+H]+	0.874223801850812						61352.3	78881.4	43972.1	59990.3	72483.5	57822.7	54689.9	55340.4	55332.5
M463T195	463.252	194.765	Hydrocortisone 21-hemisuccinate	[M+H]+	0.945810662593706		C12888	Lipids and lipid-like molecules	Steroids and steroid derivatives	Pregnane steroids	18578.7	6392.27	15062.6	9002.56	9515.65	8690.18	14672.7	14012	13878.8
M550T521	550.246	521.005	Hygromycin b	[M+Na]+	0.841991767632318		C01925	Organic oxygen compounds	Organooxygen compounds	Carbohydrates and carbohydrate conjugates	8679.76	9383.06	8072.82	8859.16	5303.39	5696.39	6228.05	6229.25	6032.51
M770T131	770.41	130.667	Hymenamide d	[M+H]+	0.812106180685714			Organic acids and derivatives	Carboxylic acids and derivatives	Amino acids, peptides, and analogues	57749.2	198875	51173.2	59026.4	68435	185258	89678.1	98486.6	98720.8
M501T441_2	501.275	441.463	Ikarugamycin	[M+Na]+	0.793759989240663						7101.63	9268.9	5953.99	15089.1	12162.3	13722.8	10467.2	10646.7	10800
M288T218	288.192	217.638	Ile-Arg	[M+H]+	0.808802135169988			Organic acids and derivatives	Carboxylic acids and derivatives	Amino acids, peptides, and analogues	28852.9	31858.7	45796.2	48025	28481	50443.2	42746.6	40449.5	42785.2
M403T371	403.228	371.426	Ile-Asp-Arg	[M+H]+	0.799444674558675			Organic acids and derivatives	Carboxylic acids and derivatives	Amino acids, peptides, and analogues	10914.3	12755.1	10854.5	14418.3	11448.9	15542.3	12730.6	12559.7	12804.3
M188T364	188.103	363.886	Ile-Asp-Lys	[M+2H]2+	0.894768611286007			Organic acids and derivatives	Carboxylic acids and derivatives	Amino acids, peptides, and analogues	16623.4	9942.87	15776	12253.4	18459.3	16004	19919.2	18543.8	18468.9
M245T122	245.137	122.09	Ile-Met	(M+H-H2O)+	0.8024						5207.72	46713.4	27084	27503.8	39307.3	17400.3	15103.1	15098.9	16141.5
M342T215	342.238	214.633	Ile-Pro-Ile	[M+H]+	0.988186015273829			Organic acids and derivatives	Carboxylic acids and derivatives	Amino acids, peptides, and analogues	160453	93566.7	33613.6	99625.4	68792.1	195721	149180	127618	134094
M318T358	318.166	358.466	Ile-Trp	[M+H]+	0.80395697880538			Organic acids and derivatives	Carboxylic acids and derivatives	Amino acids, peptides, and analogues	51793.9	63262.3	68921.5	62025.7	31672.2	61536.6	65494.3	61718.9	65482.9
M359T330	359.265	330.37	Ile-Val-Lys	[M+H]+	0.894827001441097			Organic acids and derivatives	Carboxylic acids and derivatives	Amino acids, peptides, and analogues	155609	158149	147259	208159	165809	190040	189745	190778	190780
M614T503	614.36	502.543	Indinavir	[M+H]+	0.828801057856941	HMDB0014369	C07051	Organic acids and derivatives	Carboxylic acids and derivatives	Amino acids, peptides, and analogues	40644.6	33487	21521.5	41092.3	33403.9	31593.9	34697.8	34695.6	34156.4
M160T52	160.075	52.282	Indole-3-acetaldehyde	[M+H]+	0.781939608453602	HMDB0001190	C00637	Organoheterocyclic compounds	Indoles and derivatives	Indoles	113362	148214	85586.8	112529	118206	108029	133839	134051	143487
M175T57_2	175.086	56.7115	Indole-3-acetamide	[M+H]+	0.740063906988419	HMDB0029739	C02693	Organoheterocyclic compounds	Indoles and derivatives	Indoles	50477.2	38312.3	29962.2	34745.7	24313.8	30084	30564.4	30827	30827.4
M130T633	130.064	632.994	Indoleacetic acid	[M+H-CH2O2]+	0.902032468338158	HMDB0000197	C00954	Organoheterocyclic compounds	Indoles and derivatives	Indolyl carboxylic acids and derivatives	187063	96419.1	120524	69487.6	51779.3	56765.4	35818.8	57751.4	57248.8
M588T366	588.208	366.112	Ipecoside	[M+Na]+	0.717535435345379		C09464	Lipids and lipid-like molecules	Prenol lipids	Terpene glycosides	32687.8	33890.6	42487.1	16262.9	40459.5	37337.4	35688.9	36853.9	37566.4
M332T248	332.221	248.311	Ipratropium	[M]+	0.95554104064612		C07052				15937.4	17832.3	12311.6	17608.6	14947.5	15983.9	15806.6	15810.2	16401.3
M587T465	587.277	464.957	Irinotecan	[M+H]+	0.885625703784177	HMDB0014900	C16641				3685.08	3572.35	2397.36	4278.11	2624.85	2179.69	3375.05	3648.9	3319
M215T148	215.143	147.591	Isoalantolactone	[M+H-H2O]+	0.81930976047317		C09484	Lipids and lipid-like molecules	Prenol lipids	Terpene lactones	388248	161077	167080	161045	159910	171797	228108	232721	232592
M232T239	232.154	238.666	Isobutyryl-l-carnitine	[M+H]+	0.978217352655268	HMDB0000736		Lipids and lipid-like molecules	Fatty Acyls	Fatty acid esters	1123.81	921.606	717.61	1445.75	1265.47	1221.15	721.141	680.537	671.053
M653T520	653.308	520.256	Isohernandezine	[M+H]+	0.879775477778208						17948.6	19684.4	17996	11674	57025.9	17978	16891.3	16698.1	12895.6
M737T63	736.504	63.106	Isovaleryl-l-carnitine	[3M+H]+	0.905585073159875			Lipids and lipid-like molecules	Fatty Acyls	Fatty acid esters	147649	62023.6	78302.8	61072	117541	46586.8	74641.5	76863.7	76908.7
M697T73	697.389	73.344	Izenamide c	[M+Na]+	0.844748909329088			Organic acids and derivatives	Peptidomimetics	Depsipeptides	10873	8364.05	8341.34	5725.01	9022.9	13753.2	8590.05	8652.38	7283.04
M169T689	169.122	689.124	Jasmine lactone	[M+H]+	0.730218191631801			Organoheterocyclic compounds	Lactones	Delta valerolactones	5896.7	7193.05	9357.59	9351.31	9472.09	15956.1	9730.64	9697.59	9328.72
M559T416	559.319	415.816	Karbutilate	[2M+H]+	0.840818631702066		C18433	Benzenoids	Benzene and substituted derivatives	N-phenylureas	36965.9	36415	23019.3	49160.1	38072.6	34519.3	37803.1	37442.6	37440.7
M203T148_2	203.179	148.327	Kinoprene	[M+H-C3H6O2]+	0.925885140014931		C19042	Lipids and lipid-like molecules	Prenol lipids	Sesquiterpenoids	1.31798e+06	692600	713059	1.45548e+06	1.23129e+06	1.43326e+06	859223	862042	905071
M190T31	190.049	31.285	Kynurenic acid	[M+H]+	0.936169759176115	HMDB0000715	C01717	Organoheterocyclic compounds	Quinolines and derivatives	Quinoline carboxylic acids	25168.7	20647.4	14815.9	20043.5	22109.1	20373.4	19125.5	19857.2	19833.9
M203T256_2	203.139	256.026	L-alanyl-l-norleucine	[M+H]+	0.940930073826391			Organic acids and derivatives	Carboxylic acids and derivatives	Amino acids, peptides, and analogues	14870.1	14927.4	8536	17795.5	12310.8	16919.1	15062.3	14961.2	15245.4
M175T439	175.118	439.496	L-Arginine	(M+H)+	0.9051	HMDB0000517	C00062	Organic acids and derivatives	Carboxylic acids and derivatives	"Amino acids, peptides, and analogues"	254303	341896	196392	248016	297823	240958	249561	221118	207599
M315T364	315.166	364.295	L-arginine-7-amido-4-methylcoumarin	[M+H-NH3]+	0.72490457025201			Organic acids and derivatives	Carboxylic acids and derivatives	Amino acids, peptides, and analogues	22726.1	22061.3	14865	27595.9	22011.8	22374.3	21398.5	21180.7	21398.7
M825T112	825.437	112.038	L-arginine, n2-[2-(2,2-diphenylethoxy)acetyl]-	[2M+H]+	0.749709563381015			Benzenoids	Benzene and substituted derivatives	Diphenylmethanes	6229.92	6457.02	7309.96	6236.03	8511.74	6412.07	6992.5	7032.95	5590.03
M292T291	292.191	290.89	L-bunolol	[M+H]+	0.967668491232008	HMDB0015341	C07914				50030.6	58734.8	56702.5	57481.6	47022.7	57376	61558.5	61566.4	62053.3
M162T355_2	162.112	354.543	L-carnitine	[M+H]+	0.990487696397644	HMDB0062496	C00318	Organic nitrogen compounds	Organonitrogen compounds	Quaternary ammonium salts	679851	1.0101e+06	91645.8	75556.3	839217	55022.3	105714	90063.5	88885.2
M227T336	227.113	335.551	L-carnosine	[M+H]+	0.942597362915811	HMDB0000033	C00386	Organic acids and derivatives	Peptidomimetics	Hybrid peptides	22787.4	21661.9	21282.1	29642.9	14700.4	21760	21386.9	21431.6	21643
M133T41	133.085	40.829	L-carvone	[M+H-H2O]+	0.814055530475162	HMDB0035089	C01767	Lipids and lipid-like molecules	Prenol lipids	Monoterpenoids	166886	79715.6	100621	100820	129656	87318.5	138453	142227	138461
M176T402	176.102	401.972	L-Citrulline	(M+H)+	0.8647	HMDB0000904	C00327	Organic acids and derivatives	Carboxylic acids and derivatives	"Amino acids, peptides, and analogues"	18541.8	28578.2	34167.6	38309.3	28847.1	31165.1	33363.3	31563.2	31618.8
M156T498	156.076	498.232	L-Histidine	(M+H)+	0.9648	HMDB0000177	C00135	Organic acids and derivatives	Carboxylic acids and derivatives	"Amino acids, peptides, and analogues"	2.45805e+06	2.12682e+06	2.59248e+06	935036	1.68635e+06	1.74536e+06	2.61282e+06	1.75584e+06	2.62778e+06
M134T69	134.081	69.1295	L-homophenylalanine	[M+H-CH2O2]+	0.789405248087746		C17235	Organic acids and derivatives	Carboxylic acids and derivatives	Amino acids, peptides, and analogues	9157.41	9565.3	2904.89	10681.6	7646.89	8806.31	11679.1	9926.5	9829.16
M120T363	120.065	362.526	L-homoserine	[M+H]+	0.945337105683775	HMDB0000719	C00263	Organic acids and derivatives	Carboxylic acids and derivatives	Amino acids, peptides, and analogues	74986.2	85647.2	56839.4	95439.4	113763	66335.6	118359	116821	116829
M173T342	173.092	341.701	L-hydroxyarginine	[M+H-H2O]+	0.995432952715071	HMDB0004224	C05933	Organic acids and derivatives	Carboxylic acids and derivatives	Amino acids, peptides, and analogues	40519.8	43707.2	44768.6	45521.1	42025.5	54053.6	45719.4	46405.3	46767.2
M132T330	132.101	330.221	L-Leucine	(M+H)+	0.8016	HMDB0000687	C00123	Organic acids and derivatives	Carboxylic acids and derivatives	"Amino acids, peptides, and analogues"	93490.1	116413	105712	10754.3	6355.88	130906	90832.4	78276.9	79123.9
M150T294	150.057	294.092	L-methionine	[M+H]+	0.992778700224804	HMDB0000696	C00073	Organic acids and derivatives	Carboxylic acids and derivatives	Amino acids, peptides, and analogues	19895.9	29582.9	35924.7	32990.5	43605.6	24651	35494.4	32754.9	32781.3
M189T536	189.134	535.776	L-ng-monomethylarginine	[M+H]+	0.91364403993792	HMDB0029416		Organic acids and derivatives	Carboxylic acids and derivatives	Amino acids, peptides, and analogues	200920	175689	194878	226096	187447	224375	304679	363050	385072
M130T550	130.086	550.096	L-pipecolic acid	[M+H]+	0.986766265972918	HMDB0000716	C00408	Organic acids and derivatives	Carboxylic acids and derivatives	Amino acids, peptides, and analogues	284339	893263	210723	1.69876e+06	326836	249186	336454	342507	445145
M218T282	218.138	281.94	L-propionylcarnitine	[M+H]+	0.998296796882662	HMDB0062514		Lipids and lipid-like molecules	Fatty Acyls	Fatty acid esters	66644.3	90578.7	9145.22	5633.72	119810	3238.79	3584.73	3461.3	3460.69
M259T222	259.115	222.343	L-saccharopine	[M+H-H2O]+	0.737080924054951	HMDB0062698	C00449	Organic acids and derivatives	Carboxylic acids and derivatives	Amino acids, peptides, and analogues	108681	79687.2	108945	103001	139359	61358.7	107080	106351	107081
M182T416	182.079	415.535	L-Tyrosine	(M+H)+	0.8905	HMDB0000158	C00082				24039.9	22651.8	31328.2	21532.8	11308.7	22207.2	26142.8	25650	26845.3
M118T363	118.086	363.292	L-Valine	(M+H)+	0.9085	HMDB0000883	C00183	Organic acids and derivatives	Carboxylic acids and derivatives	"Amino acids, peptides, and analogues"	41391	245369	43989.6	114197	104353	41509	134543	183655	106907
M613T157	613.373	157.15	Lasalocid	[M+Na]+	0.903286590157502			Lipids and lipid-like molecules	Prenol lipids	Terpene glycosides	574758	522161	625498	543541	433379	498274	484261	491605	491598
M343T171	343.294	171.228	Lauramidopropylbetaine	[M]+	0.99598849263968			Organic acids and derivatives	Carboxylic acids and derivatives	Amino acids, peptides, and analogues	47722.6	93643.5	36601.3	82632.7	54141	85423.6	117056	121524	117062
M541T155	541.352	155.011	Leptomycin b	[M+H]+	0.776620696541312			Lipids and lipid-like molecules	Fatty Acyls	Fatty acids and conjugates	281885	260594	258926	169071	159115	262429	315650	315504	295692
M331T369	331.234	368.917	Leu-Ala-Lys	[M+H]+	0.911516591769198			Organic acids and derivatives	Carboxylic acids and derivatives	Amino acids, peptides, and analogues	67867.2	62180	56450.3	111364	64704.8	62315.1	70671.2	71157.4	71156.5
M389T406	389.239	405.959	Leu-Glu-Lys	[M+H]+	0.784222445288057			Organic acids and derivatives	Carboxylic acids and derivatives	Amino acids, peptides, and analogues	25651.2	28050.2	30881.2	33515.9	31398.8	31079.5	35123.7	35128.4	35843.7
M345T368	345.224	367.65	Leu-Gly-Arg	[M+H]+	0.717816787675722			Organic acids and derivatives	Carboxylic acids and derivatives	Amino acids, peptides, and analogues	38414.2	25874.2	50365.5	47029.7	28605.7	31943.2	41288.1	39417.9	39454.5
M302T205	302.207	205.011	Leu-Gly-Leu	[M+H]+	0.995608586267843			Organic acids and derivatives	Carboxylic acids and derivatives	Amino acids, peptides, and analogues	75569.5	101615	64865.8	195504	97211.7	101185	98269.9	98216.9	100179
M401T204	401.275	203.702	Leu-Ile-Arg	[M+H]+	0.766803673696539			Organic acids and derivatives	Carboxylic acids and derivatives	Amino acids, peptides, and analogues	139040	197790	99722.4	206003	143590	192035	164974	158952	164821
M373T312	373.28	312.491	Leu-Ile-Lys	[M+H]+	0.896127921740347			Organic acids and derivatives	Carboxylic acids and derivatives	Amino acids, peptides, and analogues	96776.2	55683.2	84011.2	91985.1	43662.2	116939	100377	100216	93461
M401T299	401.287	298.794	Leu-Leu-Arg	[M+H]+	0.95279138176779			Organic acids and derivatives	Carboxylic acids and derivatives	Amino acids, peptides, and analogues	54745.2	44791.5	23398.6	72369.5	54943.8	57029.1	53791.3	55920.8	55871.9
M229T240	229.154	239.986	Leu-Pro	[M+H]+	0.98556508512			Organic acids and derivatives	Carboxylic acids and derivatives	Amino acids, peptides, and analogues	183451	212517	205856	222422	138126	208531	213528	202153	213360
M459T359	459.244	358.701	Leu-Ser	(2M+Na)+	0.8874						5684.81	4466.66	4879.98	8011.65	5572.56	6043.92	6257.56	6328.64	6257.71
M188T542	188.139	542.203	Leu-Ser-Arg	[M+2H]2+	0.80272334994482			Organic acids and derivatives	Carboxylic acids and derivatives	Amino acids, peptides, and analogues	19387.5	23860.4	25675.1	8797.41	52317.1	25648.5	24525	23369.2	24565.3
M387T315_2	387.271	314.911	Leu-Val-Arg	[M+H]+	0.95642657916713			Organic acids and derivatives	Carboxylic acids and derivatives	Amino acids, peptides, and analogues	94974.8	84798.3	98139.1	130605	110278	136752	123257	118566	118528
M132T265	132.101	265.212	Leucine	[M+H]+	0.974991850471076	HMDB0000687	C00123	Organic acids and derivatives	Carboxylic acids and derivatives	Amino acids, peptides, and analogues	272603	247690	172348	325306	192192	281272	271335	264197	271675
M528T271	528.366	270.694	Leucine conjugated chenodeoxycholic acid	[M+Na]+	0.874660857993795			Lipids and lipid-like molecules	Steroids and steroid derivatives	Bile acids, alcohols and derivatives	2079.56	1696.33	1566.92	2161.42	1427.58	1939.18	1277.69	1241.02	1240.01
M245T188	245.186	188.371	Leucylleucine	[M+H]+	0.789957986653735	HMDB0028933	C11332	Organic acids and derivatives	Carboxylic acids and derivatives	Amino acids, peptides, and analogues	101242	93493.8	62115.4	99777.6	80785.2	90295.1	98026	100443	98049.6
M648T500	648.295	500.478	Leukotriene c4	[M+Na]+	0.701454275919041	HMDB0001198	C02166	Organic acids and derivatives	Carboxylic acids and derivatives	Amino acids, peptides, and analogues	7288.4	5907.09	10288.5	9071.2	7514.37	4675.94	4579.57	4332.53	4275.57
M493T217	493.261	216.563	Leukotriene d4 methyl ester	[M+H-H2O]+	0.987264058916334			Organic acids and derivatives	Carboxylic acids and derivatives	Amino acids, peptides, and analogues	16930.1	11495.4	20411.1	13393.1	25852.7	5482.76	14698.9	14420.1	14689.1
M569T362	569.292	362.038	Leukotriene f4	[M+H]+	0.866518907112732		C06462	Lipids and lipid-like molecules	Fatty Acyls	Eicosanoids	50727.2	43189.5	37573	67259	46381.4	45722.8	51826.9	51040.1	51057.5
M427T41	427.302	40.877	Leupeptin	[M+H]+	0.847561757301877	HMDB0001190	C01591	Organic acids and derivatives	Carboxylic acids and derivatives	Amino acids, peptides, and analogues	95716.3	95259.6	113120	78788.2	73914.9	105234	139982	134515	134540
M839T106	839.417	105.764	Licoricesaponin g2	[M+H]+	0.766010101138725			Lipids and lipid-like molecules	Prenol lipids	Terpene glycosides	16613.9	16949.3	14545.9	8923.35	15351.4	39221.7	17761.9	16322.4	16472.5
M615T460	615.172	459.918	Linarin	[M+Na]+	0.939923887174549			Phenylpropanoids and polyketides	Flavonoids	Flavonoid glycosides	8187.69	8179.37	2978.37	11838.9	6260.1	4773.03	7133.24	7467.58	7465.11
M892T504	892.289	504.11	Lnfp iii	[M+K]+	0.911925538731024			Organic oxygen compounds	Organooxygen compounds	Carbohydrates and carbohydrate conjugates	6782.08	9578.64	7431.56	12378.6	9199.21	7757.93	9269.21	9255.62	9007.13
M320T261	320.222	261.465	Lobeline	[M+H-H2O]+	0.919742406544793		C07475	Organic oxygen compounds	Organooxygen compounds	Carbonyl compounds	7547.57	7836.61	9640.78	11626.6	9527.14	8211.04	9313.44	9313.61	9405.03
M611T160	611.357	160.351	Lopinavir	[M+H-H2O]+	0.701532324645387	HMDB0015539	C12871	Organic acids and derivatives	Carboxylic acids and derivatives	Amino acids, peptides, and analogues	106274	83187.6	156411	126683	55623	72017.8	111557	111724	114301
M369T27	369.297	27.419	Luffariellolide	[M+H-H2O]+	0.971624686398113		C19901	Lipids and lipid-like molecules	Prenol lipids	Terpene lactones	6467.82	21105.5	14848.6	12768.9	14000	17026.8	23255.7	23262.4	25826.3
M243T66	243.087	66.343	Lumichrome	[M+H]+	0.976272177404088		C01727	Organoheterocyclic compounds	Pteridines and derivatives	Alloxazines and isoalloxazines	84653.7	90494.4	57312.1	100379	74392.5	72363.1	72835	76519.4	72874.5
M418T506	418.24	505.641	Lys-Asp-Arg	[M+H]+	0.849946591327592			Organic acids and derivatives	Carboxylic acids and derivatives	Amino acids, peptides, and analogues	15848.1	15080.1	14155	16031.5	17181.6	16126.2	15237.6	15705	18400.7
M432T511	432.256	511.334	Lys-Glu-Arg	[M+H]+	0.870156269084822			Organic acids and derivatives	Carboxylic acids and derivatives	Amino acids, peptides, and analogues	48368.6	43198.2	61740.4	52392.5	57137.5	50763.3	49054.6	49560.3	53502.6
M422T179	422.253	178.818	Lys-Phe-Lys	[M+H]+	0.901668169732757			Organic acids and derivatives	Carboxylic acids and derivatives	Amino acids, peptides, and analogues	35164.1	344445	389112	53456.1	41400.8	23715	39405.3	41308.8	41317.2
M244T484	244.165	484.042	Lys-Pro	[M+H]+	0.995888020331787			Organic acids and derivatives	Carboxylic acids and derivatives	Amino acids, peptides, and analogues	182535	200907	186860	183632	176403	175012	179594	177653	132504
M333T450	333.177	450.082	Lys-Trp	[M+H]+	0.977676126960212			Organic acids and derivatives	Carboxylic acids and derivatives	Amino acids, peptides, and analogues	62108.2	137911	114237	274823	129039	129895	115548	117289	119137
M872T345	872.312	345.066	Man8 d1d3	[M+H+Na]2+	0.84451023750551			Organic oxygen compounds	Organooxygen compounds	Carbohydrates and carbohydrate conjugates	12655.3	12963	7068.31	15711.7	11293	10306.3	12634.9	12632	12877.4
M381T330	381.247	329.889	Manoalide	[M+H-2H2O]+	0.837630808676945		C17156	Lipids and lipid-like molecules	Prenol lipids	Terpene lactones	25961.5	31381.6	22586.1	53652.8	24218.8	34226	34774.2	37858.9	37862.3
M345T329	345.121	328.527	Marbofloxacin	[M+H-H2O]+	0.913974407384138			Organoheterocyclic compounds	Quinolines and derivatives	Quinoline carboxylic acids	1379.52	1855.78	1787.48	2433.99	2186.47	1541.32	1865.24	1584.52	1927.76
M473T30	473.345	30.0645	Maslinic acid	[M+H]+	0.885216519718745	HMDB0002392	C16939	Lipids and lipid-like molecules	Prenol lipids	Triterpenoids	9560.57	21498.5	6132.92	10721.9	12339.1	13875.1	21214.4	22087.7	21226.5
M409T216	409.241	215.567	Medroxyprogesterone 17-acetate	[M+Na]+	0.962967116186457		C08150	Lipids and lipid-like molecules	Steroids and steroid derivatives	Pregnane steroids	78254.1	94016.8	60174.7	86554.5	71810	96495.2	103536	103568	105741
M174T314	174.123	313.877	Meperidine	[M+H-C3H6O2]+	0.963240572777004	HMDB0014597	C07128	Organoheterocyclic compounds	Piperidines	Phenylpiperidines	123418	123323	87358	144846	106312	102331	122084	121392	122174
M567T234	567.299	234.392	Mesoporphyrin ix	[M+H]+	0.886985518821397			Organoheterocyclic compounds	Tetrapyrroles and derivatives	Porphyrins	4331.82	4298.34	4421.48	3361.29	5405.34	3605.91	3891.8	3663.11	3888.84
M453T332	453.242	331.893	Met-Phe-Arg	[M+H]+	0.766297624134048			Organic acids and derivatives	Carboxylic acids and derivatives	Amino acids, peptides, and analogues	29626.5	28525.2	31081.2	31114.7	21254	29756.1	22987.7	30972.4	30597.5
M451T440	451.196	439.947	Met(o)-Glu-Arg	[M+H]+	0.749203839828152			Organic acids and derivatives	Carboxylic acids and derivatives	Amino acids, peptides, and analogues	8494.43	8973.64	8539.89	14676.4	6998.18	8185.17	8564.34	8652.66	8412.1
M166T366	166.053	366.457	Methionine sulfoxide	[M+H]+	0.982159410301899		C02989	Organic acids and derivatives	Carboxylic acids and derivatives	Amino acids, peptides, and analogues	236824	229313	178577	283558	220021	201913	248791	248047	248055
M371T101	371.227	100.787	Methyl (1-(cyclohexylmethyl)-1h-indole-3-carbonyl)-l-valinate	[M+H]+	0.841932083026547			Organic acids and derivatives	Carboxylic acids and derivatives	Amino acids, peptides, and analogues	54433.5	35669.2	23453.3	63214.8	476899	22435.7	107895	111145	111110
M389T41	389.32	41.4665	Methyl deoxycholate	[M+H-H2O]+	0.933960089065274			Lipids and lipid-like molecules	Steroids and steroid derivatives	Bile acids, alcohols and derivatives	152464	247663	130336	170590	152419	176543	198677	186958	187039
M683T62	683.376	61.897	Methyllycaconitine	[M+H]+	0.959666965912696		C08699	Lipids and lipid-like molecules	Prenol lipids	Diterpenoids	179160	183820	235380	166449	260012	178272	198326	198164	195830
M128T174	128.062	173.722	Metronidazole	[M+H-C2H4O]+	0.976222932776455	HMDB0015052	C07203	Organoheterocyclic compounds	Azoles	Imidazoles	75320.6	54602.9	65221.9	49801.8	82077.8	68289.1	95645.3	115465	96327.8
M561T493	561.298	493.351	Mianserin n-oxide	[2M+H]+	0.713094116522272			Organoheterocyclic compounds	Benzazepines	Dibenzazepines	16053.3	13598.3	18601.3	19486.3	13844.9	14516.7	13668	13786.7	13315.4
M776T324	776.414	324.005	Microcystin la	[M+H-C9H10O]+	0.842754326478123			Organic acids and derivatives	Peptidomimetics	Hybrid peptides	1735.4	2056.09	1171.43	5353.39	1992.7	1806.67	2148.54	2396.89	2239.55
M430T186	430.29	186.024	Miltefosine	[M+Na]+	0.726186592158609			Organic nitrogen compounds	Organonitrogen compounds	Quaternary ammonium salts	7764.55	7050.29	6406.16	7349.05	5161.87	5493.23	4660.54	5892.27	5219.12
M147T33	147.08	32.604	Monomethyl glutaric acid	[M+H]+	0.777320426255433	HMDB0000858		Lipids and lipid-like molecules	Fatty Acyls	Fatty acid esters	38978.8	13274.5	12818.9	44485.2	33239.3	24692.2	25607.3	26790.3	29996.1
M239T38	239.237	38.269	Muscone	[M+H]+	0.978707895979253	HMDB0034181		Organic oxygen compounds	Organooxygen compounds	Carbonyl compounds	562781	637071	644012	448061	449195	694266	675998	765820	765697
M289T241	289.125	241.074	Myclobutanil	[M+H]+	0.935562148421234		C18477	Benzenoids	Benzene and substituted derivatives	Halobenzenes	85867.7	54891.8	72915.4	68875.2	93493.7	43012.4	68804.5	68638.9	68803.6
M434T426	434.224	425.995	Mycophenolate mofetil	[M+H]+	0.710753881677371	HMDB0014826	C07908	Organoheterocyclic compounds	Isocoumarans	Isobenzofuranones	20466.6	17542.7	15173.7	25235.8	30131.8	19612.7	19401.7	19818.5	19825.5
M258T150	258.279	150.172	Myristamine oxide	[M+H]+	0.783915190884575			Organic nitrogen compounds	Organonitrogen compounds	Aminoxides	1.84267e+06	2.09206e+06	1.59361e+06	1.38057e+06	1.59089e+06	1.55176e+06	2.71636e+06	2.71723e+06	2.93185e+06
M157T296	157.096	295.761	N-.alpha.-acetyl-l-ornithine	[M+H-H2O]+	0.982416463449458	HMDB0003357	C00437	Organic acids and derivatives	Carboxylic acids and derivatives	Amino acids, peptides, and analogues	188667	187581	233740	121207	267271	278948	224753	229418	229351
M464T354	464.261	353.544	N-(.alpha.-linolenoyl)tyrosine	[M+Na]+	0.94134123139128			Organic acids and derivatives	Carboxylic acids and derivatives	Amino acids, peptides, and analogues	27576.6	28738.8	24715.8	28083.3	28023.2	22053.3	27258.1	27111.5	27257.8
M595T36	594.582	35.731	N-(eicosanoyl)sphingosine	[M+H]+	0.933636611993953	HMDB0004951		Lipids and lipid-like molecules	Sphingolipids	Ceramides	144782	143966	154862	131989	148718	191798	197282	197430	202020
M864T134	864.437	133.662	N-[3-[5,17-bis[3-[acetyl(hydroxy)amino]propyl]-14-benzyl-8-(hydroxymethyl)-11-(2-methylpropyl)-3,6,9,12,15,18-hexaoxo-1,4,7,10,13,16-hexazacyclooctadec-2-yl]propyl]-n-hydroxyacetamide	[M+H]+	0.925919679995627			Organic acids and derivatives	Carboxylic acids and derivatives	Amino acids, peptides, and analogues	41163.9	93587.4	50000.7	79619.4	81690.2	89625	73997.5	77158	77167.2
M505T329	505.238	328.527	N-2-hydroxyethylpiperazine-n-3-propanesulfonic acid	[2M+H]+	0.930765454033908			Organoheterocyclic compounds	Diazinanes	Piperazines	9278.71	10045.2	10426.3	10295.6	14447.2	10284.2	11826.6	11898.3	13908.4
M204T257	204.086	256.524	N-acetyl-d-glucosamine	[M+H-H2O]+	0.810087773443542	HMDB0000215	C00140	Organic oxygen compounds	Organooxygen compounds	Carbohydrates and carbohydrate conjugates	16737.9	17789.6	6644.92	16959.8	13566.6	13431.1	14987.9	14981	14582.2
M269T309	269.136	309.413	N-acetyl-l-carnosine	[M+H]+	0.940438401753389			Organic acids and derivatives	Peptidomimetics	Hybrid peptides	44994.1	46962.9	77348	137796	59546.1	93317.8	79656.8	82446.9	82309.9
M198T306	198.087	306.444	N-acetylhistidine	[M+H]+	0.949552988650764	HMDB0014748	C02997	Organic acids and derivatives	Carboxylic acids and derivatives	Amino acids, peptides, and analogues	8262.95	7338.98	9233.68	9776.59	11516.1	8171.93	9525.61	9392.54	9390.94
M131T360	131.118	359.766	N-acetylputrescine	[M+H]+	0.967143380904494	HMDB0002064	C02714	Organic acids and derivatives	Carboximidic acids and derivatives	Carboximidic acids	116441	100894	94817.5	134822	106027	103506	107141	107136	106156
M189T355	189.123	355.137	N-alpha-acetyl-l-lysine	[M+H]+	0.994636640894347		C12989	Organic acids and derivatives	Carboxylic acids and derivatives	Amino acids, peptides, and analogues	21286.9	21346.8	8611.01	11027.6	15211.1	21047.9	22561.5	22550.8	21307.9
M797T42	797.407	42.119	N-desmethylvinblastine	[M+H]+	0.745498423002445						8657.92	14311.7	7849.15	30597.6	6831.08	16577.5	13389.9	13012.2	13405
M484T36	484.471	35.719	N-lauroyl-d-erythro-sphinganine	[M+H]+	0.910565535000207	HMDB0011758		Lipids and lipid-like molecules	Sphingolipids	Ceramides	1.02558e+06	987222	1.29195e+06	1.0743e+06	1.14831e+06	1.13399e+06	1.29259e+06	1.44804e+06	1.44742e+06
M691T240	691.452	239.803	N-lauroyl-d-erythro-sphingosylphosphorylcholine	[M-H+2Na]+	0.926266446909824	HMDB0012096		Lipids and lipid-like molecules	Sphingolipids	Phosphosphingolipids	6405.9	8287.55	7640.63	8106.62	6792.02	9044.53	9219.93	8790.08	8781.54
M206T486	206.152	486.18	N-methylparoxetine	[M+H-C7H6O3]+	0.719824649533634			Organoheterocyclic compounds	Piperidines	Phenylpiperidines	81997.1	36397.4	23160	31981	46621.5	56147.9	33782.2	31816.2	31816.7
M513T36	512.503	35.719	N-myristoylsphinganine	[M+H]+	0.940900534669814	HMDB0011759		Lipids and lipid-like molecules	Sphingolipids	Ceramides	4.72669e+06	4.5069e+06	6.08715e+06	4.93952e+06	5.43363e+06	5.47911e+06	6.39826e+06	6.71536e+06	6.70143e+06
M270T150	270.315	149.856	N-octadecylamine	[M+H]+	0.956841702633568	HMDB0029586		Organic nitrogen compounds	Organonitrogen compounds	Amines	130060	117363	83608.4	91301.8	134984	93709.9	140421	142928	142969
M569T36	568.566	35.749	N-stearoylsphinganine	[M+H]+	0.932383327404122	HMDB0011761		Lipids and lipid-like molecules	Sphingolipids	Ceramides	2.74595e+06	2.44755e+06	2.79986e+06	2.39454e+06	2.8007e+06	3.08628e+06	3.56724e+06	3.65012e+06	3.64651e+06
M375T161	375.129	160.858	N-succinyl-5-aminoimidazole-4-carboxamide ribose	[M+H]+	0.864638182834461			Nucleosides, nucleotides, and analogues	Imidazole ribonucleosides and ribonucleotides	1-ribosyl-imidazolecarboxamides	30910.4	35696.7	29749.5	53104.9	31873.4	29426.2	35107.4	33682.6	35849.6
M118T254	118.122	253.802	N,n-diethyl-2-aminoethanol	[M+H]+	0.960978429556674	HMDB0033971		Organic nitrogen compounds	Organonitrogen compounds	Amines	20777.2	23992.9	19332.4	14519.3	20716.4	20605.3	20572.9	20569.5	20719.9
M328T67	328.321	67.324	N,N-Dimethylsphingosine	(M+H)+	0.6729						17736.6	15544.9	16499.8	11926.7	14251.3	21711.1	32868.2	30559.2	30371.4
M144T628	144.08	628.007	N.alpha.-methyl-l-lysine	[M+H-NH3]+	0.849417089461121			Organic acids and derivatives	Carboxylic acids and derivatives	Amino acids, peptides, and analogues	9354.86	76138.7	12090.9	12552.4	10000.2	10523.1	22712	18974.6	18758.5
M241T255	241.058	255.377	N2-Acetyl-L-ornithine	(M-2H+3Na)+	0.9809	HMDB0003357	C00437	Organic acids and derivatives	Carboxylic acids and derivatives	"Amino acids, peptides, and analogues"	15661	16779.6	13363.2	28427	16376.3	19879.2	20321.4	21042.9	21055.5
M321T320	321.116	320.331	N4-acetylsulfamethazine	[M+H]+	0.996285877088829			Benzenoids	Benzene and substituted derivatives	Benzenesulfonamides	168703	169636	109967	262865	163539	173074	193146	193180	195620
M189T553	189.159	552.695	N6,N6,N6-Trimethyl-L-lysine	[M+H]+	0.837317501906135	HMDB0001325	C03793	Organic acids and derivatives	Carboxylic acids and derivatives	Amino acids, peptides, and analogues	607378	499877	539727	836280	666477	572924	566017	452774	572581
M703T469	703.312	469.397	Naratriptan n-oxide	[2M+H]+	0.849851321318669			Organoheterocyclic compounds	Indoles and derivatives	Indoles	3695.57	2329.95	1764.7	5799.16	2594.37	2245.04	2000.9	1840.74	2001.34
M733T138	733.412	137.792	NCGC00347708-02	[M+Na]+	0.990942598950803			Lipids and lipid-like molecules	Steroids and steroid derivatives	Steroidal glycosides	389716	429514	394889	428219	392852	391054	398431	398519	390617
M863T134	863.434	133.548	NCGC00380845-01	[M+K]+	0.846599900995995			Lipids and lipid-like molecules	Steroids and steroid derivatives	Steroidal glycosides	100454	134178	106279	85360.3	74082.2	97529.3	112360	112210	118604
M452T258	452.248	257.735	NCGC00381123-01	[M+Na]+	0.870213710081743			Organoheterocyclic compounds	Isoindoles and derivatives	Isoindolines	898.895	2359.95	464.709	5989.06	1543.11	1260.86	2964.7	2934.11	3358.92
M467T315	467.249	315.462	Nelfinavir	[M+H-C5H11NO]+	0.900935009460374	HMDB0014365	C07257	Organic acids and derivatives	Carboxylic acids and derivatives	Amino acids, peptides, and analogues	18593.7	20082.3	6958.75	18589.3	20888.6	19331.5	23111.4	18469	23003.6
M203T528	203.15	527.5	Ng,ng-dimethyl-l-arginine	[M+H]+	0.991833057631147	HMDB0001539	C03626	Organic acids and derivatives	Carboxylic acids and derivatives	Amino acids, peptides, and analogues	1.18526e+06	1.13503e+06	261455	1.35669e+06	980129	1.2281e+06	1.24666e+06	1.24765e+06	1.27495e+06
M203T575	203.15	574.656	NG,NG-dimethyl-L-arginine(ADMA)	(M+H)+	0.9892						157770	451401	351836	44997.2	324999	328620	361401	361787	331682
M480T311	480.225	310.769	Nicardipine	[M+H]+	0.893978261904475	HMDB0014760	C07264	Organoheterocyclic compounds	Pyridines and derivatives	Hydropyridines	9451.38	7182.37	2828.33	12982.4	10040.6	9226.68	14646.4	15924.8	14780.5
M124T213	124.038	213.273	Nicotinate	[M+H]+	0.991394515505062	HMDB0001488	C00253	Organoheterocyclic compounds	Pyridines and derivatives	Pyridinecarboxylic acids and derivatives	112409	101744	85866.7	140656	92448.8	103174	111209	111181	113762
M335T393	335.094	393.465	Nivalenol	[M+Na]+	0.967076767186787		C06080	Lipids and lipid-like molecules	Prenol lipids	Sesquiterpenoids	130542	135921	141222	125798	115593	120785	142312	142322	143728
M639T522	639.293	521.901	Nocardamine	[M+K]+	0.86343657594525						14248	161384	58609.8	133135	20967.7	63858.9	37804.4	29339.9	30481.2
M515T422	515.22	422.184	Nomilin	[M+H]+	0.841991105203787		C08773	Lipids and lipid-like molecules	Prenol lipids	Triterpenoids	16487	17182.1	9478.53	26325	14374.3	14739.6	16916.1	16281	16259.7
M145T91	145.101	90.719	Nootkatone	[M+H-C4H10O]+	0.781989645601303		C17914	Lipids and lipid-like molecules	Prenol lipids	Sesquiterpenoids	202913	201723	424521	212803	198243	181612	187329	173192	186867
M590T331	590.29	331.382	Norbuprenorphine glucuronide	[M+H]+	0.947415317198853			Organic oxygen compounds	Organooxygen compounds	Carbohydrates and carbohydrate conjugates	17864.5	17594.2	10629.2	22504.2	17610.5	17890.3	16673.5	16718.2	18541
M312T93	312.129	93.087	Norcocaine	[M+Na]+	0.883378855941317			Benzenoids	Benzene and substituted derivatives	Benzoic acids and derivatives	46392.2	52047.6	22643.6	70016	49203.3	37982.7	44358.4	44346.5	45349.6
M263T165	263.179	164.8	Norethindrone	[M+H-2H2O]+	0.710949533121161	HMDB0014855	C05028	Lipids and lipid-like molecules	Steroids and steroid derivatives	Estrane steroids	32055.5	36587.1	23925.7	31896.8	31622	41650.8	41501.2	60055.9	43759.1
M169T53	169.076	53.068	Norharmane	[M+H]+	0.987371864747931	HMDB0012897	C20157	Organoheterocyclic compounds	Indoles and derivatives	Pyridoindoles	73647.7	68068.9	77593.6	79927.2	58069.5	77274.7	68593.6	76837	76897.7
M109T38	109.101	37.655	O-phenylenediamine	[M+H]+	0.757558453293915		C14402	Benzenoids	Benzene and substituted derivatives	Aniline and substituted anilines	174744	112668	137472	128983	82948.8	191390	173084	172672	175613
M136T211	136.061	211.015	O-phosphotyrosine	[M+H-CH3O5P]+	0.898698221711285	HMDB0006049	C06501	Organic acids and derivatives	Carboxylic acids and derivatives	Amino acids, peptides, and analogues	74229.3	67974.4	71466.3	74797	57477.1	58554.3	79402.7	74112.9	74477.6
M629T447	629.188	447.208	Octadecamethyloctasiloxane	[M+Na]+	0.970814650035311			Organometallic compounds	Organometalloid compounds	Organosilicon compounds	137720	134457	113542	177630	139073	145197	117302	122289	124205
M247T112	247.133	111.84	Octopine	[M+H]+	0.831621848377996		C04137	Organic acids and derivatives	Carboxylic acids and derivatives	Amino acids, peptides, and analogues	139154	127724	124660	209530	130454	128385	141712	152763	141746
M843T135	843.443	135.484	Okadaic acid	[M+K]+	0.864061776896108		C01945	Organic oxygen compounds	Organooxygen compounds	Ethers	107000	110168	102127	80359.9	115461	106165	124516	124750	142232
M282T37	282.279	36.999	Oleamide	[M+H]+	0.924462485432994	HMDB0002117	C19670	Lipids and lipid-like molecules	Fatty Acyls	Fatty amides	234836	420657	315790	196305	394416	252296	236090	237716	250474
M555T172	555.331	171.791	Oleana-1,9(11)-dien-28-amide, 2-cyano-3,12-dioxo-n-(2,2,2-trifluoroethyl)-	[M+H-H2O]+	0.865829933241758			Benzenoids	Naphthalenes	Naphthalenecarboxylic acids and derivatives	23064.7	25405.9	24303.6	30880	20495.6	20241.3	16774.9	16936.8	16936.6
M599T441	599.325	440.523	Oleandrin	[M+Na]+	0.860071588008235		C19987	Lipids and lipid-like molecules	Steroids and steroid derivatives	Steroid lactones	779.929	1551.03	1090.08	2476.04	2577.22	3469.49	2010.75	2025.33	2220.73
M447T157	447.325	157.15	Oligomycin a	[M+H-C17H28O7]+	0.764838424850762		C11311				172977	184416	112954	123507	97602.6	88188.3	80253.9	87746.8	87816.1
M787T33	787.479	32.589	Oligomycin b	[M+H-H2O]+	0.976114624118235		C11312				48197.7	55552	39106.7	38807.8	42899.9	52280.6	47138.6	47139.3	48219.3
M423T204	423.257	204.354	Ophiobolin a	[M+Na]+	0.90805468210128		C09145	Lipids and lipid-like molecules	Prenol lipids	Sesterterpenoids	67947.8	67198.1	56906	67915.2	46654.5	68283.4	69352.9	64047.6	69011.7
M877T140	877.454	139.808	Ophiopogonin d	[M+Na]+	0.980506825939096			Lipids and lipid-like molecules	Steroids and steroid derivatives	Steroidal glycosides	17302.5	19136.6	18390.5	14982.9	17353.5	26670	19267.8	17688.6	17873.5
M133T578	133.096	578.137	Ornithine	(M+H)+	0.9993	HMDB0000214	C01602	Organic acids and derivatives	Carboxylic acids and derivatives	"Amino acids, peptides, and analogues"	107387	364351	283058	68094.9	281470	362004	269922	277546	277690
M253T94	253.195	93.695	Oxandrolone	[M+H-3H2O]+	0.761026874612479	HMDB0014759	C07346	Lipids and lipid-like molecules	Steroids and steroid derivatives	Steroid lactones	102984	132414	244454	480599	125148	475113	368584	333753	333025
M266T436	266.173	435.986	Oxprenolol	[M+H]+	0.77664640277191	HMDB0015520					12866.9	13941.8	12689.1	15397.9	14309.7	12426.4	11137.5	12049.3	11349.8
M333T121	333.257	121.389	Oxymetholone	[M+H]+	0.805670197222807		C07393	Lipids and lipid-like molecules	Steroids and steroid derivatives	Androstane steroids	39744.8	63521.7	60349.9	65010.5	101246	48670.9	62751.9	62797.7	58916.8
M256T37_2	256.263	37.096	Palmitamide	[M+H]+	0.94709539728338	HMDB0012273		Lipids and lipid-like molecules	Fatty Acyls	Fatty amides	427288	354251	763682	739380	281917	375755	357183	365601	366668
M217T150	217.195	149.542	Palmitic acid alkyne	[M+H-2H2O]+	0.812340067242294			Lipids and lipid-like molecules	Fatty Acyls	Fatty acids and conjugates	2.36157e+06	2.46073e+06	1.49991e+06	997088	2.09147e+06	1.47391e+06	2.13748e+06	2.38404e+06	2.38677e+06
M593T410	593.215	410.159	Pantethine	[M+K]+	0.912386379132224	HMDB0003828	C12661	Organic acids and derivatives	Carboxylic acids and derivatives	Amino acids, peptides, and analogues	60939.7	53368.6	40635.8	54068.2	40078	59491.6	54278.8	57183.2	57206.4
M220T266	220.117	265.61	Pantothenic acid	[M+H]+	0.824967777712211	HMDB0000210	C00864	Organic acids and derivatives	Carboxylic acids and derivatives	Amino acids, peptides, and analogues	42121.7	43104	30286.3	64392.7	41282.8	47296.8	51284.1	47254.2	51267.9
M330T371	330.166	370.822	Paroxetine	[M+H]+	0.886756191483317	HMDB0014853	C07415	Organoheterocyclic compounds	Piperidines	Phenylpiperidines	119413	121424	120779	120871	122158	116449	121504	121494	118534
M185T54	185.132	53.554	Parthenolide	[M+H-CH4O3]+	0.704747976555177		C07609	Lipids and lipid-like molecules	Prenol lipids	Terpene lactones	109449	181448	157508	141902	145294	99135.8	89667.4	128068	112737
M130T29	130.064	29.455	Paxilline	[M+H-C18H26O4]+	0.925540422508604	HMDB0030323	C13782				133765	485440	132972	121834	131475	116898	157073	147979	148151
M634T308	634.316	307.543	Penitrem a	[M+H]+	0.775381720353388		C20070				7452.35	6747.39	3440.41	9063.34	5546.96	7595.39	6440.92	7008.8	6992.91
M611T54	611.355	54.194	Peridininol	[M+Na]+	0.725783290039977			Lipids and lipid-like molecules	Prenol lipids	Terpene lactones	20366.3	22062.9	21622.4	13471.1	23377.4	22161.6	23722.8	24680.8	24666.2
M135T169	135.116	168.638	Perillyl alcohol	(M+H-H2O)+	0.6278						99794.5	73381.7	75816.7	164431	100706	82145.6	85231.6	84033.2	84045.8
M369T578	369.249	577.85	Perindopril	[M+H]+	0.920244376616227	HMDB0014928	C07706	Organic acids and derivatives	Carboxylic acids and derivatives	Amino acids, peptides, and analogues	22486.4	50221.1	37827.1	69662	35945.4	33778.4	43662.4	43578.3	39969.1
M391T363	391.078	363.308	Permethrin	[M+H]+	0.831253579949572	HMDB0015604	C14388	Lipids and lipid-like molecules	Fatty Acyls	Fatty acid esters	5604.65	2674.57	2873.2	4351.03	3122.28	5598.98	2589.13	2605.57	2760.34
M341T168	341.283	167.98	Petromyzonol	[M+H-3H2O]+	0.741776575821967			Lipids and lipid-like molecules	Steroids and steroid derivatives	Bile acids, alcohols and derivatives	1.21354e+06	386363	430194	382816	433464	424871	451493	451492	446988
M281T328	281.113	328.484	Phe-asp	[M+H]+	0.964715962232306			Organic acids and derivatives	Carboxylic acids and derivatives	Amino acids, peptides, and analogues	16515.7	22454.6	5816.87	20021.1	13853.9	12642	14855.9	15659.8	15653.5
M223T259	223.107	258.661	Phe-gly	[M+H]+	0.97947670880774		C18481	Organic acids and derivatives	Carboxylic acids and derivatives	Amino acids, peptides, and analogues	31463.5	31736	22175.5	39688.1	30131.7	30906.6	38550.2	37731.6	38549.6
M370T188	370.175	187.758	Phe-Gly-Phe	[M+H]+	0.995023908458794			Organic acids and derivatives	Carboxylic acids and derivatives	Amino acids, peptides, and analogues	8485.48	6593.78	2299.48	20105.1	4983.83	8998.2	9172.1	7808.85	9157.92
M263T233	263.143	232.794	Phe-pro	[M+H]+	0.994680486754975	HMDB0011177		Organic acids and derivatives	Carboxylic acids and derivatives	Amino acids, peptides, and analogues	147344	331532	409590	155081	123872	159838	214162	201274	195259
M381T257	381.21	256.575	Phe-Ser-Lys	[M+H]+	0.735523301125607			Organic acids and derivatives	Carboxylic acids and derivatives	Amino acids, peptides, and analogues	35323.5	23279.1	13033.8	41517.7	18799.8	27527.2	29191.6	29197.7	29971.7
M393T306	393.249	306.483	Phe-Val-Lys	[M+H]+	0.75862051511141			Organic acids and derivatives	Carboxylic acids and derivatives	Amino acids, peptides, and analogues	11246	7241.32	22057.7	10152.3	11317.2	11832.2	10233.8	10341.8	11027.7
M430T420	430.194	420.016	Phenol, 4-[2-[[2-benzo[b]thien-3-yl-9-(1-methylethyl)-9h-purin-6-yl]amino]ethyl]-	[M+H]+	0.940859465835571			Organoheterocyclic compounds	Imidazopyrimidines	Purines and purine derivatives	7897.94	4595.88	3750.74	4951.02	4329.22	3976.93	7758.97	7757.12	6361.28
M215T26	215.07	25.882	Phenyl salicylate	[M+H]+	0.961240821474323	HMDB0032018	C14163				6838.23	6785.49	7338.85	6601.37	6609.16	16788.1	5281.18	5682.19	5683.21
M103T259	103.053	259.084	Phenylacetaldehyde	[M+H-H2O]+	0.701388067032371	HMDB0006236	C00601	Benzenoids	Benzene and substituted derivatives	Phenylacetaldehydes	54856.4	60618	30349.6	100143	63881.4	69886.9	70747.5	70773.6	69363.2
M639T41_1	639.387	40.827	Phorbol 12-myristate 13-acetate	[M+Na]+	0.988311814898735		C05151	Lipids and lipid-like molecules	Prenol lipids	Diterpenoids	141967	152643	136027	149812	147081	150332	144601	144709	139606
M184T484	184.073	484.169	Phosphocholine	[M+H]+	0.971051601005039	HMDB0001565	C00588	Organic nitrogen compounds	Organonitrogen compounds	Quaternary ammonium salts	153925	187767	149604	119013	66797.1	118429	114882	121922	111268
M685T523	685.336	522.707	Phosphonic acid, p-[(3r)-3-amino-4-[(3-hexylphenyl)amino]-4-oxobutyl]-	[2M+H]+	0.970211086831555			Organic acids and derivatives	Carboxylic acids and derivatives	Amino acids, peptides, and analogues	133335	94591.7	46714.2	69376.9	569734	168282	215134	217315	239753
M279T33	279.159	32.668	Phthalic acid Mono-2-ethylhexyl Ester	(M+H)+	0.7322						58428.9	74425.7	82237.6	72278.4	41737.5	70448.3	71281.8	69331	71167.6
M441T44	441.245	44.011	Phyllanthin	[M+Na]+	0.964153626636132		C10746				131197	121772	70480.9	127025	97622.3	112600	112122	112154	114448
M687T218	687.369	218.469	Phytolaccasaponin G	[M+Na]+	0.755265442705789	HMDB0034636		Lipids and lipid-like molecules	Prenol lipids	Triterpenoids	4436.94	3898.16	3858.79	4641.04	3876.07	4120.92	4145.89	4119.52	4411.4
M318T168	318.3	167.736	Phytosphingosine	[M+H]+	0.840103892538196	HMDB0004610	C12144	Organic nitrogen compounds	Organonitrogen compounds	Amines	58531.7	62104.7	41644.8	55048.1	43373.1	54950.8	56045.3	58489.1	55925.3
M383T128	383.294	128.107	Pinanethromboxane a2	[M+Li]+	0.752145486142248			Lipids and lipid-like molecules	Fatty Acyls	Fatty acids and conjugates	232385	250770	257372	208073	226235	246117	235485	238145	235494
M376T36	376.259	36.4215	Pipamperone	[M+H]+	0.985253713602477			Organic oxygen compounds	Organooxygen compounds	Carbonyl compounds	4.916e+06	3.4967e+06	5.21142e+06	4.76654e+06	8.71081e+06	4.77696e+06	4.83138e+06	4.86108e+06	5.21044e+06
M404T337	404.152	336.767	Pitavastatin	[M+H-H2O]+	0.9690394645916	HMDB0041991	C13334	Organoheterocyclic compounds	Quinolines and derivatives	Phenylquinolines	32999.4	35008	33434.6	25145.3	33295.1	37430.6	32387.7	32959.1	33219.2
M717T103	717.416	103.239	Pleiokomenine a	[M+H]+	0.912421925027879						134342	134298	132884	132455	143069	135253	128149	131922	131876
M217T124	217.159	123.915	Polygodial	[M+H-H2O]+	0.842923499164623		C09712				40127.8	333660	291674	312562	241539	295710	205084	186193	205437
M373T489	373.199	489.381	Pro-Ala	(2M+H)+	0.7041						16314.6	21209.2	17007.8	24860.8	16421.4	16497.4	15763.2	15686.2	13902
M343T310	343.197	310.033	Pro-Ala-Arg	[M+H]+	0.838462299673602			Organic acids and derivatives	Carboxylic acids and derivatives	Amino acids, peptides, and analogues	150233	142041	118138	170560	245712	138623	152963	152951	156343
M272T469	272.171	468.56	Pro-arg	[M+H]+	0.977967061600085			Organic acids and derivatives	Carboxylic acids and derivatives	Amino acids, peptides, and analogues	243661	108692	284493	292997	93189.6	190262	134613	121281	121361
M428T441	428.26	441.463	Pro-Arg-Arg	[M+H]+	0.864038112816958			Organic acids and derivatives	Carboxylic acids and derivatives	Amino acids, peptides, and analogues	34925.4	34509	37115.5	52701	36184.5	37902.2	35265.5	36693.8	36899
M230T361	230.114	360.551	Pro-asn	[M+H]+	0.801688964968986			Organic acids and derivatives	Carboxylic acids and derivatives	Amino acids, peptides, and analogues	11159.8	11174.7	14596.9	11005.7	12024.2	11177.4	11519.8	11076.8	11057.2
M386T479	386.216	479.13	Pro-Asn-Arg	[M+H]+	0.759628473820557			Organic acids and derivatives	Carboxylic acids and derivatives	Amino acids, peptides, and analogues	58563.2	93866.4	44544.3	99515.4	96434.1	63794.5	57530.2	51393.8	57705
M487T441	487.252	440.903	Pro-Gln	(2M+H)+	0.7199						3724.84	3549.78	4310.83	4070.76	4162.26	3753.38	3741.64	4140.76	3780.6
M286T300	286.14	300.201	Pro-Glu	(M+CH3CN+H)+	0.6345						313337	310513	227951	436518	292077	301254	340316	340443	343729
M401T466	401.213	465.773	Pro-Glu-Arg	[M+H]+	0.764190266221336			Organic acids and derivatives	Carboxylic acids and derivatives	Amino acids, peptides, and analogues	14323.3	10716.6	9534.43	9240.98	8460.61	8703.54	8497.04	8537.49	7354.12
M326T312	326.152	311.671	Pro-Phe	(M+CH3CN+Na)+	0.7874						1880.02	850.349	187195	4892.53	212759	2093.39	236854	235300	236856
M213T315	213.123	315.027	Pro-pro	[M+H]+	0.999577089832409			Organic acids and derivatives	Carboxylic acids and derivatives	Amino acids, peptides, and analogues	195280	183700	185228	260648	172367	196378	206797	208787	208777
M258T334	258.144	333.985	Pro-Thr	(M+CH3CN+H)+	0.8964						64925.4	62701.4	58943.5	93051.2	58954.6	75538.3	74146.5	75587.3	75536.4
M302T44	302.305	44.3525	Pro-Trp	[M+H]+	0.983659543616353	HMDB0000269	C00836	Organic nitrogen compounds	Organonitrogen compounds	Amines	5.68881e+06	6.06718e+06	4.83108e+06	5.22859e+06	4.86384e+06	5.05885e+06	7.63145e+06	8.11724e+06	8.11719e+06
M215T285	215.138	285.093	Pro-val	[M+H]+	0.916236771066978			Organic acids and derivatives	Carboxylic acids and derivatives	Amino acids, peptides, and analogues	10864.7	17756.7	26027.7	19943.1	12737.9	23847	21695.9	20972.4	21788.6
M720T323	720.391	322.808	Progesterone 3-biotin	[M+Na]+	0.935159217135925			Lipids and lipid-like molecules	Steroids and steroid derivatives	Pregnane steroids	18011.1	18593.1	1739.1	16953.5	18301.4	19320.6	18847.4	20215.4	20326.1
M614T401_2	614.288	401.428	Propanoic acid, 2-[[1-[3-[4-([1,1'-biphenyl]-4-ylcarbonyl)-2-propylphenoxy] propyl]-1,2,3,4-tetrahydro-5-quinolinyl]oxy]-2-methyl-	[M+Na]+	0.746464929541527			Benzenoids	Benzene and substituted derivatives	Benzophenones	13663.1	14336.9	2261.34	11382.9	12316	11179.4	10207.2	10090.4	10922.9
M525T138	525.318	138.411	Propanoic acid, 2-[[4-[2-[[(cyclohexylamino)carbonyl](4-cyclohexylbutyl)amino]ethyl]phenyl]thio]-2-methyl-	[M+Na]+	0.830888693259056		C15622	Organosulfur compounds	Thioethers	Aryl thioethers	25339.3	58573.9	33670.3	16720.4	23628.6	28780.9	23502.7	22357.9	23536.4
M745T125	745.41	125.46	Prosapogenin a	[M+Na]+	0.83397593474987			Lipids and lipid-like molecules	Steroids and steroid derivatives	Steroidal glycosides	4558.48	5229.26	4764.4	3606.84	5282.68	2975.16	10648.9	10580.4	12944.7
M531T311	531.281	310.676	Proscillaridin a	[M+H]+	0.916749153149778		C12816	Lipids and lipid-like molecules	Steroids and steroid derivatives	Steroid lactones	23946.1	23128.9	17794.5	35089.5	23415.2	20281.6	24126.3	25352.4	24126.2
M365T59	365.268	59.333	Prostaglandin a1 ethyl ester	[M+H]+	0.964792847211609			Lipids and lipid-like molecules	Fatty Acyls	Eicosanoids	95312.1	94329.3	85526.9	93717.2	98365.4	96356.4	92046.8	93070.2	92707.5
M667T57	667.38	56.762	Prostaglandin a2-biotin	[M+Na]+	0.889635811497305			Lipids and lipid-like molecules	Fatty Acyls	Eicosanoids	36798.6	38720.1	24448	32156	35671.9	32910.7	30638.3	29342.6	30638.5
M685T139	685.391	139.346	Prostaglandin e2-biotine	[M+Na]+	0.979959727027112			Lipids and lipid-like molecules	Fatty Acyls	Eicosanoids	824270	788412	808904	1.01847e+06	444777	820252	837668	912414	831051
M379T152	379.263	152.441	Prostaglandin f1.alpha.	[M+Na]+	0.793886550716722	HMDB0002685	C06475	Lipids and lipid-like molecules	Fatty Acyls	Eicosanoids	169601	235210	156467	725837	147607	38169	168714	166184	232603
M391T225	391.193	224.912	Prostaglandin g2	[M+Na]+	0.74984816792144		C05956	Lipids and lipid-like molecules	Fatty Acyls	Eicosanoids	35669.3	24220.5	35104.1	31415	46671.8	19351.8	34463.9	34474.1	35752.5
M337T337	337.11	336.767	Psoralidin	[M+H]+	0.988999972369438	HMDB0034050	C10523	Phenylpropanoids and polyketides	Isoflavonoids	Coumestans	65253.2	70209.4	58968.6	43210.4	69055.3	76301.7	68999.3	68840.8	70163.2
M150T104	150.054	103.954	Pyridoxal phosphate	[M+H-H3O4P]+	0.741733188315605	HMDB0001491	C00018	Organoheterocyclic compounds	Pyridines and derivatives	Pyridine carboxaldehydes	27028.6	25519.6	26044.1	28454	26359.8	30554.2	26896.1	27040.6	25030.8
M343T408	343.172	407.921	Pyroglu-Gly-Arg	[M+H]+	0.846142464588812			Organic acids and derivatives	Carboxylic acids and derivatives	Amino acids, peptides, and analogues	60090.1	51775.1	74332.2	62825.3	49332.5	58934.9	54722.7	55644.7	55642.9
M277T332	277.118	332.314	Pyroglu-phe	[M+H]+	0.881368341818588			Organic acids and derivatives	Carboxylic acids and derivatives	Amino acids, peptides, and analogues	14228.8	9922.28	10010.3	26064.3	14664	13902.7	14208.7	14195.2	14678.3
M227T321	227.102	320.971	Pyroglu-pro	[M+H]+	0.707185099839338			Organic acids and derivatives	Carboxylic acids and derivatives	Amino acids, peptides, and analogues	10994.5	11525.5	24508.1	23559.7	11646	17181.8	14660.9	14696.7	15162.1
M359T442	359.201	441.502	Pyroglu-thr-lys	[M+H]+	0.912130050764274			Organic acids and derivatives	Carboxylic acids and derivatives	Amino acids, peptides, and analogues	57432.8	54341.3	56320.7	58467.3	38205	33966.6	37880.8	39091.9	39099.4
M588T504	588.345	504.215	Pyrrolidinium, 1-[(7r)-7-(acetyloxy)-4-hydroxy-4-oxido-3,5,9-trioxa-4-phosphapentacos-1-yl]-1-methyl-, inner salt	[M+K]+	0.770511835097201						5335.13	4892.97	4882.64	7456.46	5045.82	4939.17	4424.92	4912.84	4871.86
M439T329	439.216	329.112	Quinapril	[M+H]+	0.855075082770183	HMDB0015019	C07398	Organic acids and derivatives	Carboxylic acids and derivatives	Amino acids, peptides, and analogues	15504.5	11518.9	9602.88	26340.5	19106.6	16612.9	16085.6	18960.9	16178.1
M365T41	365.232	41.45	Quinestrol	[M+H]+	0.979352965853571	HMDB0015579	C07619	Lipids and lipid-like molecules	Steroids and steroid derivatives	Estrane steroids	144559	163507	58708	161986	132139	144489	132036	130141	130189
M467T370	467.165	369.555	Raltegravir	[M+Na]+	0.836419670691096			Organoheterocyclic compounds	Diazines	Pyrimidines and pyrimidine derivatives	26861.2	16653.4	15656.6	23199.2	19384.3	18105.7	20894.1	20908	20454.4
M453T215	453.268	214.636	Repaglinide	[M+H]+	0.957551337878908	HMDB0015048	C07670	Organoheterocyclic compounds	Piperidines	Phenylpiperidines	43478	55713.7	30173.8	57157.6	43946.7	56182.9	58795.7	58708.4	61086.6
M635T370	635.292	370.01	Rescinnamine	[M+H]+	0.728160886712895		C06540				7584.18	7266.24	5982.82	7700.04	7219.82	6332.19	7343	6878.33	7295.33
M609T403	609.284	403.479	Reserpine	[M+H]+	0.75488266348944	HMDB0014351	C06539				20168.7	11234.6	12209.3	23173.7	23989.2	22592.3	25184.3	21495.4	24852.5
M349T117	349.198	117.193	Resibufogenin	[M+H-2H2O]+	0.749989514876905		C17058	Lipids and lipid-like molecules	Steroids and steroid derivatives	Steroid lactones	256769	284752	276979	243439	204613	326825	223373	227770	227771
M295T215	295.242	215.274	Ricinoleic acid methyl ester	[M+H-H2O]+	0.827233693223916			Lipids and lipid-like molecules	Fatty Acyls	Fatty alcohols	97866.7	109693	65792.4	136453	84128.4	97755	108587	107128	108607
M847T148	847.444	147.982	Rifabutin	[M+H]+	0.96157902206852		C07235				1.59828e+06	1.40049e+06	920161	1.02767e+06	1.16266e+06	1.31508e+06	1.39725e+06	1.39851e+06	1.30772e+06
M869T256	869.427	255.875	Rifabutin (mycobutin)	[M+Na]+	0.878536759702533						12307.9	13401.9	6633.17	14230	12603.6	13077.8	12908.1	12545.9	13102
M551T154	551.336	154.376	Rolipram	[2M+H]+	0.932601224984538			Organoheterocyclic compounds	Pyrrolidines	Phenylpyrrolidines	272969	331250	345492	372949	358045	337174	376922	376733	386204
M647T332	647.311	331.886	Rucaparib	[2M+H]+	0.896712740710493			Organoheterocyclic compounds	Indoles and derivatives	Indoles	22560.1	20199	12348.7	25961.5	19321.6	19128.8	20860.8	21018.4	20860.6
M399T505	399.145	504.936	S-Adenosylmethionine	[M+H]+	0.82884643321464	HMDB0001185	C00019	Nucleosides, nucleotides, and analogues	5'-deoxyribonucleosides	5'-deoxy-5'-thionucleosides	22791.4	15773.5	11451.9	18691.9	16596.1	18323.4	16070.1	17541.7	17714.5
M298T156	298.114	155.661	S-methyl-5'-thioadenosine	[M+H]+	0.960070934060529	HMDB0001173	C00170	Nucleosides, nucleotides, and analogues	5'-deoxyribonucleosides	5'-deoxy-5'-thionucleosides	1.68189e+06	1.80102e+06	1.1904e+06	2.25523e+06	1.76426e+06	1.84414e+06	1.80607e+06	1.8059e+06	1.7718e+06
M455T174	455.351	173.96	Saikosaponin d	[M+H-C12H22O10]+	0.907963952250569			Lipids and lipid-like molecules	Prenol lipids	Terpene glycosides	595726	639885	554877	690176	1.05048e+06	599754	739785	713739	741757
M619T33	619.29	33.199	Salannin	[M+Na]+	0.962793220489585		C08780	Lipids and lipid-like molecules	Prenol lipids	Triterpenoids	89394.6	92846.2	90527	88207.4	95542.4	88750.9	88830.9	89147.4	91878.7
M671T41_2	671.412	40.839	Saquinavir	[M+H]+	0.769963848974374			Organoheterocyclic compounds	Quinolines and derivatives	Quinoline carboxamides	301901	27211.5	321711	47818.9	20120.4	81550.8	108979	267908	272743
M542T371	542.203	370.749	Saracatinib	[M+H]+	0.79500038288786			Organoheterocyclic compounds	Diazanaphthalenes	Benzodiazines	6831.05	5136.45	5413.79	9530.64	6331.81	8153.39	6747.12	7131.55	6826.54
M547T346	547.169	345.733	Schaftoside	[M+H-H2O]+	0.767755520660617		C10181	Phenylpropanoids and polyketides	Flavonoids	Flavonoid glycosides	7324.33	6408.57	3531.38	6537.1	6073.85	6499.61	6087.94	6145.93	6516.24
M433T452	433.203	452.161	Schisandrol a	[M+H]+	0.748334642001888		C17064	Phenylpropanoids and polyketides	Tannins	Hydrolyzable tannins	110076	70405.7	129237	128262	139340	82914	127104	134640	128700
M215T90	215.179	89.881	Sclareolide	[M+H-2H2O]+	0.736393735523093						96371.3	161505	138242	170968	194664	158614	183847	178571	147762
M385T28_1	385.178	28.085	Secoisolariciresinol	[M+Na]+	0.768184454496175	HMDB0013692	C18167	Lignans, neolignans and related compounds	Dibenzylbutane lignans	Dibenzylbutanediol lignans	56413.1	63610.4	52376.2	56304.3	69929.3	61131.8	47044	46906.8	48167
M704T469	704.329	469.397	Secoisolariciresinol diglucoside	[M+NH4]+	0.919246384616433						4560.82	4849.31	2436.17	6348.38	5093.92	2670.75	5023.27	5031.7	4080.27
M303T441	303.177	440.793	Ser-Arg	(M+CH3CN+H)+	0.6551						26573.9	18359.4	35242.6	42033.8	23979.1	40729.7	31718.7	31760.7	34210.5
M363T446	363.188	445.853	Ser-Glu-Lys	[M+H]+	0.823495848264548			Organic acids and derivatives	Carboxylic acids and derivatives	Amino acids, peptides, and analogues	32006.5	37975	40974.4	32726.3	29528.5	25814.4	19370.3	20592.8	17329
M237T475	237.11	474.764	Ser-Met	[M+H]+	0.813475324544487			Organic acids and derivatives	Carboxylic acids and derivatives	Amino acids, peptides, and analogues	55594	54895.1	51578.5	49922.7	49022.1	49996.6	51298.6	55546.7	55384.5
M207T231	207.112	231.348	Ser-Thr	[M+H]+	0.716719521727898			Organic acids and derivatives	Carboxylic acids and derivatives	Amino acids, peptides, and analogues	5097.15	6666.65	10775.8	3867.28	9034.38	10668.1	9608.67	9399.91	9517.13
M335T443	335.192	442.688	Ser-Thr-Lys	[M+H]+	0.970046697746487			Organic acids and derivatives	Carboxylic acids and derivatives	Amino acids, peptides, and analogues	6211.43	9534.27	11531.3	13680.5	9648.95	11577.9	9885.78	9624.82	9889.71
M364T235	364.197	235.436	Sinefungin	[M+H-H2O]+	0.978870382817606						620189	701227	503809	569293	491513	683699	684892	684889	676624
M722T217	722.452	217.203	Solanidine base + o-hex-hex	[M+H]+	0.727425558077925	HMDB0033696		Lipids and lipid-like molecules	Steroids and steroid derivatives	Steroidal glycosides	9892.84	9305.24	10016.6	7621.05	20431.9	3867.08	9289.78	9495.92	9498.78
M869T110	868.505	110.114	Solanine	[M+H]+	0.89766438379429		C10820	Lipids and lipid-like molecules	Steroids and steroid derivatives	Steroidal glycosides	46361.2	47038	46108.3	35501.2	46993.7	46143.4	46863	46854.3	47671.4
M937T206	937.481	205.928	Soyasapogenol b base + o-ddmp, o-hexa-hexa	[M+H]+	0.739060971257464			Lipids and lipid-like molecules	Prenol lipids	Terpene glycosides	4062.78	2531.45	1829.32	4733.29	4138.99	3448.09	4359.01	4135.38	4341.45
M300T39	300.289	38.871	Sphingosine	[M+H]+	0.909997250291759	HMDB0000252	C00319	Organic nitrogen compounds	Organonitrogen compounds	Amines	124506	116575	112452	86197.1	69036.6	115201	140764	141624	141227
M844T33	843.539	32.589	Spiramycin	[M+H]+	0.942155247961994		C01754	Organic oxygen compounds	Organooxygen compounds	Carbohydrates and carbohydrate conjugates	32220.6	33699.6	30030.1	31004	28297.5	31358.9	30049	30656.9	30645.2
M396T322	396.184	321.976	Spirotetramat	[M+Na]+	0.753273382619798		C18807	Benzenoids	Benzene and substituted derivatives	Xylenes	28835.1	53391.2	37378.4	74635.7	85748.3	81727.2	66714.5	87223.6	87167.5
M144T274	144.101	274.36	Stachydrine	[M+H]+	0.954365904643288	HMDB0004827	C10172	Organic acids and derivatives	Carboxylic acids and derivatives	Amino acids, peptides, and analogues	63172.6	55323.5	38025.6	66213.6	51571.5	48504.6	65544.1	64330.2	65897.5
M284T36	284.295	35.756	Stearamide	[M+H]+	0.963209770729486	HMDB0034146	C13846	Organic acids and derivatives	Carboximidic acids and derivatives	Carboximidic acids	308599	274036	365227	279135	265526	742268	284817	290073	290128
M277T109	277.216	108.944	Stearidonic acid	[M+H]+	0.815201991486901	HMDB0006547	C16300	Lipids and lipid-like molecules	Fatty Acyls	Lineolic acids and derivatives	168862	117295	166389	164058	145512	154074	166244	166314	170949
M665T328	665.319	327.887	Steviolbioside	[M+Na]+	0.862816036809181			Lipids and lipid-like molecules	Prenol lipids	Terpene glycosides	12495.2	19807.6	14015.5	17992.5	22334	19450.4	22563.4	22561.2	23016.6
M263T282	263.146	281.933	Streptomycin a	[M+H-C13H21NO8]+	0.981547105456425	HMDB0015214	C00413	Organic oxygen compounds	Organooxygen compounds	Carbohydrates and carbohydrate conjugates	301161	437763	487206	537961	527970	463879	394240	395781	395779
M387T336	387.235	335.871	Strophantidin	[M+H-H2O]+	0.795356885795143		C19988	Lipids and lipid-like molecules	Steroids and steroid derivatives	Steroid lactones	61916.7	64737.5	40684.8	77721	60283.3	67347.9	69893.7	69892.4	70325.3
M504T339	504.219	339.176	Sulfosuccinimidyl oleate	[M-H+2Na]+	0.894245658958462			Organoheterocyclic compounds	Pyrrolidines	Pyrrolidones	12710.5	10889.9	10180.7	15402.4	12326.9	13898.4	12363.1	12026.8	12020.9
M455T199	455.351	199.208	Sumaresinolic acid	[M+H-H2O]+	0.930272941503721			Lipids and lipid-like molecules	Prenol lipids	Triterpenoids	215848	327890	108313	441807	199407	323742	334959	271918	332900
M635T55	635.354	55.473	Sungucine	[M+H]+	0.913137172825796						108997	179862	118605	84913.2	94590.5	110596	103885	110087	103971
M506T337	506.214	336.838	Syrosingopine	[M+H-C10H11ON]+	0.760564630342693						23831.4	22581.1	28648.4	20717.1	21120.1	24572.7	19850.7	20939.4	20931.6
M563T171	563.336	170.505	Tandutinib	[M+H]+	0.921604268176894			Organoheterocyclic compounds	Diazinanes	Piperazines	93398.7	89399.8	95408.6	90629.3	45865.2	83918.9	101981	97151.1	96402.4
M702T135	702.382	135.335	Telaprevir (vx-950)	[M+Na]+	0.97267014035171			Organic acids and derivatives	Peptidomimetics	Hybrid peptides	70216.4	68248.1	66944.1	58032.3	72871.1	86878.4	57973.4	57310.1	66419.4
M607T193	607.36	193.485	Terragine e	[M+Na]+	0.932810876222389						22534.4	16908.5	54481.3	17286.5	23573.6	52183.5	21417.4	21498.9	19961.1
M413T28	413.324	27.501	Testosterone cypionate	[M+H]+	0.98124129219856		C08156	Lipids and lipid-like molecules	Steroids and steroid derivatives	Steroid esters	33880.8	39406.4	36201.2	36130.9	15919.8	34809.1	33246.6	31080.7	34063.6
M401T147	401.319	147.002	Testosterone enanthate	[M+H]+	0.806191025959297	HMDB0005814	C08157	Lipids and lipid-like molecules	Steroids and steroid derivatives	Steroid esters	2.85099e+06	2.552e+06	2.65012e+06	2.76871e+06	2.56521e+06	2.57124e+06	3.27234e+06	3.0682e+06	3.10577e+06
M673T578	673.324	578.336	Thapsigargin	[M+Na]+	0.915975628448403		C09561	Organic acids and derivatives	Carboxylic acids and derivatives	Pentacarboxylic acids and derivatives	4736.04	5891.73	6114.84	6551.7	3440.03	2007.52	6017.89	9788.82	5119.87
M235T452	235.092	452.102	Thr-Asp	[M+H]+	0.779859734078289			Organic acids and derivatives	Carboxylic acids and derivatives	Amino acids, peptides, and analogues	1.5803e+06	1.11886e+06	795673	1.88067e+06	1.79338e+06	1.12255e+06	1.07334e+06	1.15589e+06	1.16088e+06
M389T241	389.239	241.083	Thr-Ile-Arg	[M+H]+	0.70032087897487			Organic acids and derivatives	Carboxylic acids and derivatives	Amino acids, peptides, and analogues	19091.1	23732.4	13514.8	33729.1	18213.7	21750.3	23980.5	23351.4	23973.6
M361T369_2	361.244	368.954	Thr-Ile-Lys	[M+H]+	0.732483996528619			Organic acids and derivatives	Carboxylic acids and derivatives	Amino acids, peptides, and analogues	30258.6	30911.9	31679.3	29102.8	11083.5	30933.2	27816.4	26676.1	26420.1
M187T296	187.107	296.408	Thr-Pro-Arg	[M+2H]2+	0.723851369169784			Organic acids and derivatives	Carboxylic acids and derivatives	Amino acids, peptides, and analogues	8235.29	8472.76	6719.93	10254.1	8901.6	7494.9	7761.25	7773.59	6613.84
M340T230	340.126	229.576	Topiramate	[M+H]+	0.701309517229591	HMDB0013751	C07502	Organoheterocyclic compounds	Dioxolopyrans		4483.97	6684.4	4665.8	10175	3423.53	7637.37	6327.3	6323.89	6465.63
M465T224	465.232	224.357	Tozasertib	[M+H]+	0.896757966042227			Organoheterocyclic compounds	Diazinanes	Piperazines	6990.71	8282.45	4955.47	12960.2	4770.83	7820.02	9141.89	8894.28	9144.31
M327T26	327.008	25.8225	Tri(3-chloropropyl) phosphate	[M+H]+	0.827756475728519			Organic acids and derivatives	Organic phosphoric acids and derivatives	Phosphate esters	8122.7	8373.84	18395	8710.13	7161.78	7173.3	7055.1	6241.22	6985.27
M179T641	179.106	641.015	Tri(ethylene glycol) monoethyl ether	[M+H]+	0.95721753647763			Organic oxygen compounds	Organooxygen compounds	Ethers	13033.8	12407.9	13823	11954	8678.02	12264.9	12049.7	12037	11594
M501T322	501.169	322.228	Triamcinolone diacetate	[M+Na]+	0.986521668093304	HMDB0139638	C08184	Lipids and lipid-like molecules	Steroids and steroid derivatives	Pregnane steroids	91953.7	93279.6	67157.4	153653	98565.6	93091.9	103016	104997	104948
M665T522	665.31	522.163	Trichothecine	[2M+H]+	0.793314813324751		C09742	Lipids and lipid-like molecules	Prenol lipids	Sesquiterpenoids	25637.6	16417.7	85174.3	36178.3	13450.4	27137.8	3498.93	3874.61	4770.04
M298T35	298.309	35.089	Tridemorph	[M+H]+	0.992081186428046	HMDB0031810	C11285	Organoheterocyclic compounds	Oxazinanes	Morpholines	57114	49221.7	42339.8	43352.1	64575.8	55503.1	52051.1	50908.2	52064.4
M132T85	132.101	85.398	Triethanolamine	[M+H-H2O]+	0.879084477925395	HMDB0032538	C06771	Organic nitrogen compounds	Organonitrogen compounds	Amines	703329	699035	564976	893536	677539	671821	718535	718529	722953
M183T84	183.078	84.429	Triethyl phosphate	[M+H]+	0.992550822639876			Organic acids and derivatives	Organic phosphoric acids and derivatives	Phosphate esters	84853.9	42874.4	64412.7	84983.4	71469.3	33673.5	52570.4	58168.3	51995.2
M165T629	165.113	628.941	Triethylene glycol monomethyl ether	[M+H]+	0.819521507150913	HMDB0062666		Organic oxygen compounds	Organooxygen compounds	Ethers	48512.7	83363.1	75294.7	58694.2	48679	64067.1	54645.1	51402.9	50423.1
M138T288_2	138.054	288.217	Trigonelline	[M+H]+	0.96004881124396	HMDB0000875	C01004	Alkaloids and derivatives			1.12961e+07	1.20754e+07	8.63761e+06	1.57943e+07	1.04126e+07	1.02759e+07	1.17921e+07	1.20341e+07	1.17959e+07
M275T263	275.11	262.993	Trinexapac-ethyl	[M+Na]+	0.857370190351215		C18541				29418.5	22006.1	22155.7	19788.2	27660.8	17909.2	25262.2	25475.4	25262
M457T584	457.16	584.088	Trioxsalen	[2M+H]+	0.91273999281837	HMDB0015575	C09314	Phenylpropanoids and polyketides	Coumarins and derivatives	Furanocoumarins	8662.1	20180.6	13311.3	4325.68	16932.4	9425.93	11266.4	12113.3	12126.6
M329T271	329.013	271.462	Tris(1-chloro-2-propyl) phosphate	[M+H+2i]+	0.760216380543606			Organic acids and derivatives	Organic phosphoric acids and derivatives	Phosphate esters	16243.2	6808.04	5055.36	11125.9	2659.18	10250.5	7527.13	7526.73	8124.05
M122T257	122.08	256.553	Tris(hydroxymethyl)aminomethane	[M+H]+	0.71172315879057	HMDB0240288	C07182	Organic nitrogen compounds	Organonitrogen compounds	Amines	709626	263162	272613	269972	334299	197679	371654	372197	325573
M361T450	361.183	450.017	Trp-Arg	[M+H]+	0.778802786267769			Organic acids and derivatives	Carboxylic acids and derivatives	Amino acids, peptides, and analogues	55998.5	49864.9	117903	146539	54303.7	110838	102789	115535	115360
M517T535	517.308	534.553	Trp-Arg-Arg	[M+H]+	0.851522848945486			Organic acids and derivatives	Carboxylic acids and derivatives	Amino acids, peptides, and analogues	3580.29	4483.3	2142.17	6328.98	4833.46	5150.44	3848.26	3863.38	2895.51
M447T479	447.229	478.908	Trp-Asn-Lys	[M+H]+	0.774787753772957			Organic acids and derivatives	Carboxylic acids and derivatives	Amino acids, peptides, and analogues	25085.4	16558.3	16044.6	18454.1	28124.3	14504.5	16069.7	16067.5	15124.3
M476T327	476.205	326.579	Trp-Asp-Arg	[M+H]+	0.717843091410948			Organic acids and derivatives	Carboxylic acids and derivatives	Amino acids, peptides, and analogues	4505.95	7150.81	4794.41	12557.9	3050.46	12124.9	7801.44	7823.99	8449.7
M292T432	292.127	431.779	Trp-Ser	[M+H]+	0.726801178902686			Organic acids and derivatives	Carboxylic acids and derivatives	Amino acids, peptides, and analogues	9144.3	8156.85	10745.3	3602.93	5660.84	11102.2	13250.8	11242.7	11253.4
M547T493	547.283	492.555	Trp-Trp-Arg	[M+H]+	0.958540044788124			Organic acids and derivatives	Carboxylic acids and derivatives	Amino acids, peptides, and analogues	17125.9	16321.7	15661.6	19208.1	18538.3	16750.1	14784.5	15521.7	14790.8
M443T279	443.297	278.733	Turkesterone	[M+H-3H2O]+	0.744186181421738			Lipids and lipid-like molecules	Steroids and steroid derivatives	Bile acids, alcohols and derivatives	2074.14	2817.67	1374.61	4162.81	2562.18	2230.13	2327.86	2323.72	2203.79
M296T279	296.098	278.751	Tyr-Asp	M+	0.9397						324283	284805	95703.3	264136	262337	201934	252216	252223	247297
M234T59_2	234.135	58.682	Tyr-Glu-Arg	[M+2H]2+	0.845786469157373			Organic acids and derivatives	Carboxylic acids and derivatives	Amino acids, peptides, and analogues	941351	911288	172743	734803	829132	698340	694379	718298	718269
M332T474	332.151	474.456	Tyr-Lys	(M+Na)+	0.6296						4996.53	6631.62	5604.26	2450.41	9884.65	7615.55	4501.15	2487.69	3042.57
M235T300	235.094	299.608	Tyr-Met-Arg	[M+2H]2+	0.741313218033664			Organic acids and derivatives	Carboxylic acids and derivatives	Amino acids, peptides, and analogues	19292.6	20643.9	13651.5	23436.3	17663	23343.4	22608.8	24093.1	22630
M283T217	283.125	217.113	Tyr-Thr	[M+H]+	0.735948198267847			Organic acids and derivatives	Carboxylic acids and derivatives	Amino acids, peptides, and analogues	9161.99	9126.62	3286.91	12760.7	7931.74	9518.75	9043.44	9027.38	9580.94
M120T299	120.08	298.862	Tyramine	(M+H-H2O)+	0.8377	HMDB0000306	C00483	Benzenoids	Benzene and substituted derivatives	Phenethylamines	31927	33420.8	38387.8	86962.2	45599.6	163497	40100.3	41071.6	41061.1
M182T321	182.081	321.262	Tyrosine	[M+H]+	0.962891159278155	HMDB0000158	C00082	Organic acids and derivatives	Carboxylic acids and derivatives	Amino acids, peptides, and analogues	155509	141337	142767	134359	87006.4	139659	115344	128760	129101
M233T366	233.113	365.817	Val-Asp	[M+H]+	0.999035252785257			Organic acids and derivatives	Carboxylic acids and derivatives	Amino acids, peptides, and analogues	161276	163069	141444	196591	142601	140779	160087	159460	159652
M215T257	215.138	257.214	Val-Pro	[M+H]+	0.966954789066523			Organic acids and derivatives	Carboxylic acids and derivatives	Amino acids, peptides, and analogues	26298.1	28181.9	37029.1	38991.9	24460.5	33231.4	34645	35427.5	35418.9
M219T61	219.116	61.252	Val-Thr	[M+H]+	0.967153624426563			Organic acids and derivatives	Carboxylic acids and derivatives	Amino acids, peptides, and analogues	58518.4	67148.7	46849.1	94024.1	63029.4	60138.5	61339.9	62013.9	62015.2
M304T366_2	304.15	365.802	Val-Trp	[M+H]+	0.790721073598543			Organic acids and derivatives	Carboxylic acids and derivatives	Amino acids, peptides, and analogues	34341.1	27932.4	30448	29509.4	21298.4	36016	31158.5	31515.5	32820.9
M217T210	217.155	210.477	Val-Val	[M+H]+	0.995212465097464			Organic acids and derivatives	Carboxylic acids and derivatives	Amino acids, peptides, and analogues	23466.9	22546.1	31080.1	46803	24101	32551.5	29987.2	30611.6	29997.4
M556T330	556.333	329.546	Valinomycin	[M+2H]2+	0.823432051839553		C06684	Organic acids and derivatives	Peptidomimetics	Depsipeptides	61403.3	52138.6	47928.5	76052.4	55340.9	56700.4	61023.1	60519.3	61012.3
M719T414_2	719.306	413.891	Verteporfin (visudyne)	[M+H]+	0.813972858922596			Organoheterocyclic compounds	Tetrapyrroles and derivatives	Chlorins	49954.1	48772.5	9002.79	41614.7	37110.8	35560.4	36689.3	39073.1	39124.6
M833T139	833.425	139.368	Vinblastine	[M+Na]+	0.966345031345135		C07201				534353	557530	191313	484227	805174	542400	556624	556665	561425
M824T402	824.351	402.024	Virginiamycin component a	[M+H]+	0.86051092898195		C11269	Organic acids and derivatives	Peptidomimetics	Depsipeptides	3388.84	3661.49	2865.54	3310.78	3119.99	4182.14	4201.02	4196.09	4281.5
M508T515	508.236	515.145	Virginiamycin component b	[M+H-H2O]+	0.844039999079942						11321.9	8598.52	6476.29	8492.86	21542	16873.9	9207.96	9557.93	11650.7
M467T191	467.35	190.948	Vitamin k1 2,3-epoxide	[M+H]+	0.94895173642729	HMDB0002972	C05849	Lipids and lipid-like molecules	Prenol lipids	Quinone and hydroquinone lipids	131619	175790	118145	123188	135894	183067	149174	149100	152207
M471T422	471.255	421.816	Withaferin a	[M+H]+	0.838789006706919		C08841	Lipids and lipid-like molecules	Steroids and steroid derivatives	Steroid lactones	141447	136788	121699	164777	127400	129796	141396	142538	142122
M660T441	660.331	440.755	Yunaconitine	[M+H]+	0.754961364279419			Lipids and lipid-like molecules	Prenol lipids	Diterpenoids	4083.87	7147.83	3348.73	7356.23	6238.75	6022.6	5753.65	5962.34	6157.62
M333T239	333.151	239.296	Zanamivir	[M+H]+	0.917541138173004		C08095	Organic acids and derivatives	Carboxylic acids and derivatives	Carboxylic acid derivatives	41781.6	31876.1	38475.3	35905.4	47355.5	20276.3	37810.3	38692.4	37836.5
M119T39	119.085	38.906	Zerumbone	[M+H-C6H12O]+	0.909350472493397		C20262	Lipids and lipid-like molecules	Prenol lipids	Sesquiterpenoids	726002	668441	836344	1.41064e+06	1.20629e+06	754021	1.1081e+06	1.07873e+06	1.10794e+06
M269T384	268.999	384.115									9.52238e+07	9.35387e+07	7.58288e+07	1.31737e+08	9.25873e+07	8.94993e+07	1.03563e+08	1.03523e+08	1.04048e+08
M515T383	515.007	383.486									4.81799e+07	4.63783e+07	3.30118e+07	7.46538e+07	4.31597e+07	4.31741e+07	5.22426e+07	5.22363e+07	5.26118e+07
M415T39	415.211	38.885									4.9602e+06	5.72026e+06	6.52852e+06	1.16407e+07	8.41726e+06	5.60705e+06	7.19952e+06	7.20185e+06	7.39986e+06
M187T385	186.995	384.755									5.87693e+07	5.89729e+07	4.73391e+07	8.13892e+07	5.70917e+07	5.77804e+07	6.48585e+07	6.48574e+07	6.51119e+07
M433T383	433.004	383.486									3.40439e+07	3.28664e+07	2.39791e+07	5.01421e+07	3.21457e+07	3.09974e+07	3.83304e+07	3.83288e+07	3.85404e+07
M330T43	330.336	42.761									6.99748e+06	7.58841e+06	6.10667e+06	6.42962e+06	5.82435e+06	6.18912e+06	1.08461e+07	1.08488e+07	1.11313e+07
M274T48	274.274	47.847									1.14681e+07	1.48505e+07	1.15392e+07	1.46679e+07	1.24199e+07	1.27298e+07	1.56051e+07	1.60399e+07	1.60799e+07
M330T68	330.336	67.637									2.28494e+07	1.4794e+07	1.35082e+07	1.06866e+07	1.23028e+07	1.23036e+07	1.99041e+07	2.03866e+07	2.03659e+07
M376T37_2	376.341	37.068									12844.3	10798	18091.3	4.17739e+06	19236.7	4.06063e+06	34626	39381.9	39250.7
M541T36	540.535	35.731									3.69343e+06	3.5613e+06	4.13494e+06	3.52453e+06	3.96174e+06	4.40211e+06	4.99636e+06	4.99933e+06	5.13704e+06
M293T384	292.959	384.439									1.48656e+07	1.54248e+07	1.64441e+07	1.2243e+07	1.55191e+07	1.61711e+07	1.36536e+07	1.45996e+07	1.36771e+07
M663T34	663.454	33.829									3.27528e+06	3.3028e+06	3.11402e+06	3.08763e+06	3.34626e+06	3.05891e+06	3.36229e+06	3.42297e+06	3.36353e+06
M597T383	597.01	383.486									1.29654e+07	1.22174e+07	8.42955e+06	2.04362e+07	1.17535e+07	1.09986e+07	1.38591e+07	1.38498e+07	1.3959e+07
M358T42	358.368	42.095									3.15734e+06	3.4505e+06	2.81539e+06	3.05817e+06	2.7389e+06	2.85524e+06	5.35593e+06	5.41978e+06	5.38256e+06
M129T388	128.953	387.695									1.26949e+07	1.13408e+07	1.98045e+07	1.37252e+07	2.21453e+07	1.0616e+07	1.5907e+07	1.73324e+07	1.58802e+07
M288T41	288.29	41.448									4.98179e+06	5.86521e+06	3.65997e+06	3.68303e+06	3.09903e+06	4.10137e+06	5.68269e+06	5.96538e+06	5.63719e+06
M302T71	302.305	71.458									1.29076e+07	1.06971e+07	9.82433e+06	1.43637e+07	9.04047e+06	9.57757e+06	1.4609e+07	1.52435e+07	1.52404e+07
M358T65	358.368	65.113									6.47973e+06	6.73938e+06	6.02998e+06	5.23425e+06	8.60456e+06	8.46777e+06	9.85334e+06	9.85273e+06	9.99693e+06
M539T384_1	538.968	384.12									1.3252e+07	1.29868e+07	9.97911e+06	1.12387e+07	1.26449e+07	1.23444e+07	1.45181e+07	1.4214e+07	1.4518e+07
M621T383	620.971	383.486									1.0805e+07	1.07827e+07	7.85695e+06	1.59051e+07	1.02132e+07	1.00585e+07	1.19669e+07	1.19667e+07	1.20086e+07
M703T383_1	702.975	383.486									8.89742e+06	8.53461e+06	5.91019e+06	1.32167e+07	8.20126e+06	8.13361e+06	9.84166e+06	9.84127e+06	9.97859e+06
M679T383	679.013	383.486									8.24824e+06	7.84961e+06	5.55411e+06	1.26091e+07	7.60437e+06	7.34574e+06	8.78941e+06	8.73414e+06	8.78914e+06
M105T384	104.991	384.116									1.38203e+07	1.46427e+07	1.43273e+07	1.45506e+07	1.33105e+07	1.56676e+07	1.34462e+07	1.34502e+07	1.2489e+07
M785T383_1	784.977	383.486									7.75469e+06	7.59889e+06	4.84548e+06	1.15675e+07	7.24692e+06	6.80188e+06	8.53975e+06	8.5388e+06	8.6068e+06
M391T179	391.336	179.431									2.14849e+07	2.08762e+07	1.72917e+07	2.37442e+07	2.01418e+07	2.40057e+07	2.36906e+07	2.30175e+07	2.36903e+07
M647T34	647.459	33.829									2.35916e+06	2.2464e+06	2.01055e+06	2.02475e+06	2.33769e+06	2.35741e+06	1.99436e+06	1.99562e+06	2.03589e+06
M867T384_1	866.981	384.115									5.51584e+06	5.17353e+06	3.308e+06	8.66698e+06	4.95068e+06	4.64814e+06	6.07631e+06	6.07701e+06	6.19211e+06
M315T444	315.08	444.075									5.37777e+06	5.25514e+06	5.98859e+06	4.59807e+06	4.46119e+06	4.67445e+06	5.49486e+06	5.49633e+06	5.38967e+06
M457T383	456.965	383.486									8.90862e+06	9.12756e+06	7.33889e+06	7.30115e+06	6.19773e+06	8.43101e+06	1.0199e+07	9.72117e+06	1.01979e+07
M230T154_2	230.247	153.953									1.85786e+06	1.76867e+06	1.58016e+06	1.62518e+06	1.50644e+06	1.49891e+06	2.36471e+06	2.34385e+06	2.36462e+06
M351T384	351.001	384.115									7.93278e+06	7.57503e+06	5.78692e+06	1.15648e+07	7.30223e+06	7.16615e+06	8.59756e+06	8.30744e+06	8.59726e+06
M315T472	315.08	471.927									2.75227e+07	1.85151e+07	2.05801e+07	1.79828e+07	1.70313e+07	1.784e+07	1.65878e+07	1.65913e+07	1.60777e+07
M460T40	460.268	39.539									923996	1.16778e+06	1.23265e+06	1.88633e+06	1.45749e+06	1.18653e+06	1.21578e+06	1.21547e+06	1.27128e+06
M437T147	437.341	146.96									1.19201e+07	1.18316e+07	9.80294e+06	1.47202e+07	1.07931e+07	9.91773e+06	1.08839e+07	1.0781e+07	1.11105e+07
M485T36	485.289	36.386									1.13897e+06	937480	997148	1.58665e+06	869017	997311	1.48375e+06	1.53479e+06	1.53763e+06
M316T42	316.321	42.123									2.429e+06	2.64583e+06	2.18317e+06	2.26748e+06	2.64311e+06	2.17117e+06	3.881e+06	3.87937e+06	3.96796e+06
M655T41	655.447	40.518									2.59309e+06	155232	90712	106552	105862	2.79436e+06	106514	92805.6	106428
M761T383	761.015	383.486									4.87061e+06	4.77029e+06	3.16331e+06	7.44523e+06	4.55131e+06	4.33198e+06	5.16495e+06	5.26332e+06	5.26271e+06
M375T384	374.962	384.091									9.04365e+06	9.12212e+06	9.01075e+06	7.38544e+06	6.48513e+06	9.36852e+06	8.42915e+06	8.43583e+06	7.89145e+06
M286T148	286.31	147.632									1.30056e+06	1.40469e+06	1.27536e+06	1.1081e+06	1.21304e+06	1.12391e+06	2.1151e+06	2.13896e+06	2.1151e+06
M437T175	437.341	174.976									8.39253e+06	9.38672e+06	1.16801e+07	1.53439e+07	5.99898e+06	8.85749e+06	9.3995e+06	9.39979e+06	9.45788e+06
M949T384_1	948.983	384.064									4.26448e+06	3.94661e+06	2.57819e+06	6.59248e+06	3.67521e+06	3.56309e+06	4.49931e+06	4.54193e+06	4.54158e+06
M843T383	843.019	383.485									4.33644e+06	4.17289e+06	2.84558e+06	6.5282e+06	3.94759e+06	3.90746e+06	4.56999e+06	4.5701e+06	4.61457e+06
M597T36	596.596	36.379									2.03353e+06	1.90808e+06	2.07487e+06	1.65349e+06	2.02062e+06	2.23008e+06	2.03238e+06	2.03445e+06	2.14581e+06
M421T37	421.316	36.989									939605	535752	824890	810804	1.38563e+06	749429	958142	1.03988e+06	1.03997e+06
M227T384	226.987	383.856									4.29762e+06	4.76608e+06	9.36643e+06	6.33382e+06	8.84442e+06	1.09215e+07	8.64278e+06	8.64477e+06	7.61913e+06
M645T383	644.932	382.821									6.48011e+06	8.08735e+06	7.45846e+06	7.75621e+06	6.50302e+06	8.30131e+06	6.63615e+06	6.63395e+06	6.10879e+06
M727T385	726.935	384.743									5.35159e+06	5.35033e+06	4.19224e+06	3.37697e+06	3.06412e+06	5.01534e+06	5.71391e+06	5.70483e+06	5.73233e+06
M815T141	815.419	141.288									1.273e+07	1.32906e+07	1.22312e+07	8.19114e+06	8.13094e+06	9.59279e+06	1.07288e+07	1.13107e+07	1.13132e+07
M809T385	808.939	384.755									4.14321e+06	4.3276e+06	3.12019e+06	5.69908e+06	4.15943e+06	4.03286e+06	4.70141e+06	4.65085e+06	4.65125e+06
M1031T384_1	1030.99	384.064									2.62065e+06	2.6267e+06	1.61347e+06	4.32232e+06	2.53893e+06	2.2293e+06	2.96098e+06	2.96104e+06	2.99676e+06
M316T69	316.321	68.933									2.65875e+06	2.62254e+06	2.33575e+06	2.04927e+06	2.24271e+06	2.17635e+06	3.7081e+06	3.77802e+06	3.77704e+06
M607T34	607.39	33.829									696799	761949	726511	702786	718579	706252	700100	700949	743281
M336T37	336.326	36.991									980551	539148	1.45631e+06	1.16796e+06	1.00131e+06	1.00954e+06	1.01612e+06	1.03401e+06	1.02994e+06
M657T144	657.396	143.512									3.03038e+06	3.68312e+06	2.04416e+06	2.90739e+06	3.78588e+06	3.07526e+06	3.18571e+06	3.18589e+06	3.25453e+06
M563T383	562.929	382.896									5.18212e+06	5.11157e+06	4.33958e+06	3.26093e+06	2.86187e+06	3.00226e+06	3.01877e+06	3.01791e+06	3.07233e+06
M419T119	419.33	118.821									4.85493e+06	9.19613e+06	5.0115e+06	5.93629e+06	3.17047e+06	9.26717e+06	9.13752e+06	9.13233e+06	9.43466e+06
M657T117	657.396	117.371									3.43465e+06	6.29688e+06	5.01905e+06	3.14247e+06	3.28485e+06	6.35352e+06	3.31314e+06	3.30053e+06	3.31313e+06
M218T94	218.211	94.2915									3.31861e+06	3.27323e+06	2.58464e+06	1.82342e+06	2.4776e+06	2.13452e+06	2.95592e+06	2.85585e+06	2.85866e+06
M409T147	409.346	147.349									5.50011e+06	5.49792e+06	5.51592e+06	5.37503e+06	4.42192e+06	5.46684e+06	5.48405e+06	5.48598e+06	5.55346e+06
M437T92	437.341	92.379									9.37766e+06	7.2547e+06	4.35696e+06	7.24967e+06	1.44456e+07	7.04672e+06	6.31759e+06	7.18088e+06	7.16078e+06
M419T42	419.33	41.518									2.73998e+06	3.90253e+06	2.80693e+06	2.99137e+06	2.52201e+06	3.39684e+06	3.2659e+06	3.35585e+06	3.35477e+06
M419T93	419.33	92.665									9.67342e+06	1.91637e+07	8.176e+06	8.40976e+06	3.91485e+06	8.47451e+06	7.90308e+06	8.30577e+06	8.29091e+06
M456T36	456.44	35.719									571010	588523	634780	618634	599806	700764	852587	871428	877063
M527T35	526.519	35.099									762518	690651	897133	773249	849349	785664	1.00563e+06	1.00597e+06	1.01828e+06
M374T43	374.363	42.775									842340	868017	705038	699515	617636	658876	1.2527e+06	1.25306e+06	1.27666e+06
M318T79	318.3	79.012									3.03415e+06	3.02634e+06	3.40952e+06	3.37719e+06	3.19598e+06	2.91741e+06	3.44778e+06	3.45014e+06	3.56562e+06
M555T35	554.549	35.145									781934	750370	843539	738723	849720	905407	1.12437e+06	1.12617e+06	1.15365e+06
M391T41	391.335	41.483									2.45079e+06	3.3016e+06	2.20623e+06	2.2065e+06	2.0611e+06	3.04058e+06	2.73815e+06	2.79363e+06	2.79359e+06
M925T383	925.023	383.485									2.10901e+06	1.94048e+06	1.33535e+06	3.26908e+06	1.91128e+06	1.75784e+06	2.27904e+06	2.27924e+06	2.3012e+06
M391T93	391.336	92.665									1.11782e+07	1.04855e+07	1.16696e+07	8.92003e+06	2.46034e+07	9.66931e+06	8.51247e+06	8.48631e+06	7.22086e+06
M891T384	890.941	384.115									2.89059e+06	2.70631e+06	2.03484e+06	4.18898e+06	2.89241e+06	2.67476e+06	3.10706e+06	3.03566e+06	3.10676e+06
M439T170	439.356	169.791									4.51259e+06	4.43956e+06	3.87105e+06	4.42598e+06	4.1343e+06	4.58184e+06	4.45418e+06	4.47592e+06	4.47564e+06
M437T39	437.193	38.871									390665	336897	593209	841369	603077	460470	562687	564980	569331
M530T37	530.346	36.995									425155	446407	403217	563797	322856	478179	574675	598580	598410
M356T65	356.352	64.797									1.58452e+06	1.68894e+06	1.56268e+06	1.42695e+06	1.42544e+06	1.48687e+06	2.06838e+06	2.06841e+06	2.11501e+06
M273T367	272.978	367.052									1.8502e+06	1.74557e+06	895115	2.76481e+06	1.67621e+06	1.42216e+06	1.887e+06	1.88736e+06	1.87975e+06
M318T47	318.299	47.214									1.55764e+06	1.8288e+06	1.6435e+06	1.83806e+06	1.75278e+06	1.52635e+06	1.99999e+06	2.04939e+06	2.04898e+06
M177T349	176.876	348.859									3.20693e+06	2.98148e+06	2.19794e+06	3.73261e+06	2.73334e+06	2.93923e+06	3.09015e+06	3.18129e+06	3.18124e+06
M481T382	480.926	382.248									2.24617e+06	2.40774e+06	2.73587e+06	2.60523e+06	2.99598e+06	2.06933e+06	2.85705e+06	2.67389e+06	2.67797e+06
M129T433	128.953	432.833									566060	3.08765e+06	403535	4.25011e+06	379957	1.60877e+06	2.41658e+06	1.603e+06	2.42132e+06
M568T384_1	567.989	384.064									1.83468e+06	1.77262e+06	902266	2.80621e+06	1.64826e+06	1.46335e+06	1.92915e+06	1.91011e+06	1.92926e+06
M1113T383	1112.99	383.486									1.73271e+06	1.65904e+06	1.02217e+06	2.95806e+06	1.50659e+06	1.5677e+06	1.85863e+06	1.90008e+06	1.89948e+06
M819T208	819.449	208.175									1.40457e+06	1.55857e+06	3.17357e+06	1.13147e+06	1.15912e+06	1.39979e+06	1.42227e+06	1.44999e+06	1.42209e+06
M331T38	331.284	38.269									552665	567940	573787	466932	401430	654034	674335	674996	701037
M317T389	316.92	389.236									2.37339e+06	2.35769e+06	2.4011e+06	2.30469e+06	2.43191e+06	2.36085e+06	2.40247e+06	2.40344e+06	2.30074e+06
M309T149	309.258	148.612									4.6209e+06	6.10362e+06	3.76483e+06	4.45133e+06	7.41821e+06	4.69887e+06	7.28452e+06	7.23795e+06	7.23784e+06
M580T384	579.97	383.8									2.16648e+06	2.22224e+06	1.66702e+06	2.06451e+06	2.00742e+06	2.06958e+06	2.44063e+06	2.457e+06	2.44072e+06
M409T174	409.346	173.69									4.7202e+06	4.76387e+06	4.15598e+06	4.60482e+06	4.37937e+06	4.79172e+06	4.55027e+06	4.43837e+06	4.55143e+06
M381T365	381.079	365.167									940385	933984	937091	940400	971482	791840	1.09324e+06	1.08332e+06	846919
M145T383	144.984	382.946									1.53731e+06	2.57883e+06	2.54151e+06	1.99091e+06	1.97989e+06	2.23844e+06	2.07903e+06	2.11945e+06	2.26564e+06
M662T383_1	661.973	383.486									1.89796e+06	1.84131e+06	1.2338e+06	1.98116e+06	1.65649e+06	1.57648e+06	2.14977e+06	2.14967e+06	2.13392e+06
M281T39	281.138	38.885									293423	317637	386260	608629	425311	301456	385667	385438	400420
M421T187	421.345	187.118									3.56246e+06	3.2396e+06	2.59084e+06	3.52375e+06	2.94327e+06	3.18087e+06	3.51881e+06	3.51785e+06	3.77794e+06
M337T147	337.252	147.349									2.66548e+06	2.06852e+06	3.29346e+06	3.62501e+06	2.41682e+06	2.96987e+06	3.01901e+06	3.02214e+06	3.27286e+06
M797T384	796.959	384.115									1.34069e+06	1.27865e+06	877442	1.94332e+06	1.18581e+06	1.10509e+06	1.43384e+06	1.44182e+06	1.45189e+06
M973T384	972.945	384.115									2.05827e+06	1.86497e+06	1.41363e+06	2.83822e+06	1.88827e+06	1.77064e+06	2.11034e+06	2.08046e+06	2.11059e+06
M1007T383	1007.03	383.486									1.45181e+06	1.47778e+06	965128	2.42404e+06	1.34375e+06	1.22e+06	1.58441e+06	1.58394e+06	1.61156e+06
M744T384	743.977	384.064									1.74078e+06	1.58395e+06	1.01398e+06	2.55837e+06	1.38342e+06	1.45988e+06	1.79295e+06	1.79375e+06	1.81694e+06
M715T384_1	714.956	384.115									1.70894e+06	1.75581e+06	1.22897e+06	2.37483e+06	1.48254e+06	1.45901e+06	1.75135e+06	1.7513e+06	1.77146e+06
M355T40	355.069	40.199									436168	484236	434672	366096	783726	420038	420076	419667	413374
M592T383_1	591.951	383.486									2.00208e+06	1.83776e+06	1.41767e+06	2.41168e+06	1.81367e+06	1.74974e+06	1.95054e+06	1.93473e+06	1.95052e+06
M420T175	420.333	175.147									2.42577e+06	2.43764e+06	2.47623e+06	2.52e+06	2.20761e+06	3.2393e+06	3.61547e+06	3.65287e+06	3.98762e+06
M391T67	391.335	67.017									1.55077e+06	532603	2.39148e+06	1.88758e+06	1.80519e+06	3.61579e+06	1.58004e+06	1.80047e+06	1.57317e+06
M99T276	98.9746	276.326									7.90242e+06	5.14319e+06	1.11884e+07	6.69871e+06	2.96611e+06	5.03811e+06	4.33063e+06	4.04571e+06	3.88535e+06
M381T38	381.297	37.639									405032	381153	575027	312581	359030	470507	477884	477921	482187
M251T380	250.948	380.122									1.8455e+06	1.93107e+06	2.03912e+06	2.38775e+06	1.93023e+06	1.9432e+06	2.04098e+06	2.04098e+06	2.04824e+06
M453T37	453.172	37.023									420772	438532	447848	510227	502424	519549	475926	542967	540703
M399T387	398.923	387.276									1.82112e+06	1.86166e+06	1.82395e+06	1.87029e+06	1.95098e+06	1.98814e+06	1.92052e+06	1.92454e+06	1.86525e+06
M817T174	817.434	174.362									6.0368e+06	6.32424e+06	6.36969e+06	6.33448e+06	2.32258e+06	3.24025e+06	3.79892e+06	6.11792e+06	6.10369e+06
M419T66	419.33	65.727									1.84783e+06	1.91584e+06	2.54876e+06	1.86761e+06	2.09616e+06	1.81262e+06	1.6783e+06	1.91973e+06	1.94094e+06
M437T72	437.341	72.495									2.78002e+06	3.29777e+06	1.99731e+06	4.0916e+06	1.97265e+06	4.21202e+06	1.96006e+06	2.82177e+06	2.81426e+06
M495T41	495.343	40.859									462814	596998	493404	469736	418774	595504	527296	541133	527264
M399T378	398.924	377.785									1.78893e+06	1224.98	1.80112e+06	1.80444e+06	1.82349e+06	1.8953e+06	1.76322e+06	1.71018e+06	1.76142e+06
M317T377	316.92	377.184									2.0392e+06	2.11236e+06	1.89383e+06	2.13502e+06	2.1029e+06	2.06937e+06	2.13084e+06	2.13073e+06	2.1008e+06
M826T383	825.98	383.486									1.15646e+06	1.15818e+06	714869	1.98652e+06	1.02472e+06	1.06214e+06	1.3237e+06	1.32364e+06	1.33461e+06
M366T36	366.372	36.369									522277	305349	747610	553534	483540	462582	499712	537114	537190
M402T42	402.393	42.119									427732	444513	351011	338068	364813	354879	699943	699983	708629
M405T157	405.351	157.257									2.16016e+06	6.35581e+06	5.90736e+06	6.88841e+06	5.3508e+06	2.45617e+06	4.63107e+06	3.90677e+06	4.53514e+06
M674T384_1	673.954	383.775									1.69575e+06	1.75074e+06	1.3644e+06	1.17973e+06	1.57904e+06	1.51031e+06	2.00614e+06	1.98267e+06	1.98272e+06
M309T178	309.257	177.98									6.01318e+06	7.77066e+06	7.27342e+06	5.65207e+06	7.13459e+06	8.30282e+06	5.8325e+06	5.37496e+06	5.83328e+06
M226T36_1	226.18	36.393									259847	144389	514400	351198	480895	326838	315321	302364	315293
M633T384	632.952	384.064									1.82349e+06	1.79937e+06	1.38417e+06	2.77195e+06	1.78495e+06	1.67067e+06	1.99537e+06	1.98137e+06	1.98169e+06
M838T383_1	837.961	383.485									1.08475e+06	1.06217e+06	647185	1.52779e+06	1.06538e+06	910348	1.21551e+06	1.24081e+06	1.23948e+06
M314T145	314.341	145.406									463042	493869	473939	428303	389998	401960	808488	794716	808469
M310T37	310.31	36.991									346107	357071	416804	417124	449895	284886	401052	422732	422372
M756T383_1	755.958	383.486									1.62634e+06	1.60291e+06	965894	2.21259e+06	1.457e+06	1.19988e+06	1.6017e+06	1.6022e+06	1.58676e+06
M374T70	374.362	70.199									1.40966e+06	1.42095e+06	1.24644e+06	939104	1.13578e+06	1.18864e+06	1.91994e+06	2.00881e+06	2.00876e+06
M409T189	409.346	188.876									2.49291e+06	2.75007e+06	1.83339e+06	2.42099e+06	2.37818e+06	2.82104e+06	2.72917e+06	2.69182e+06	2.72917e+06
M655T73	655.381	72.7175									2.18861e+06	1.97215e+06	1.74701e+06	1.28757e+06	1.34616e+06	2.27524e+06	1.36509e+06	1.38266e+06	1.54686e+06
M257T275	257.147	274.745									588037	662423	295638	640355	663393	692967	703120	679223	734845
M497T381	496.957	381.19									1.35461e+06	1.55597e+06	2.18978e+06	1.76158e+06	1.31105e+06	2.45421e+06	1.69046e+06	1.58214e+06	1.58064e+06
M485T39	485.343	38.947									56202.4	18496.9	10647.3	8539.83	9245.3	34689.5	28209.6	32420	61477.8
M333T385	332.952	385.469									1.63762e+06	3.16098e+06	1.35567e+06	1.46708e+06	1.41078e+06	1.52703e+06	1.60147e+06	1.62867e+06	1.61073e+06
M510T383	509.947	383.473									1.45757e+06	1.5849e+06	1.41309e+06	943219	943145	1.49846e+06	1.40729e+06	1.40836e+06	1.27609e+06
M551T383_1	550.949	383.486									1.68074e+06	1.46967e+06	1.10178e+06	1.21287e+06	1.4764e+06	1.50421e+06	1.75134e+06	1.75159e+06	1.78558e+06
M1055T384_1	1054.95	384.064									1.31657e+06	1.22643e+06	780681	1.77121e+06	1.23816e+06	1.14008e+06	1.36484e+06	1.36487e+06	1.3907e+06
M669T385	668.894	384.701									1.11739e+06	1.03403e+06	2.07128e+06	946599	1.42495e+06	1.21218e+06	1.13614e+06	1.18412e+06	1.13472e+06
M409T42	409.346	42.119									1.71318e+06	1.98371e+06	1.43108e+06	1.53949e+06	1.53272e+06	1.7814e+06	1.74026e+06	1.74541e+06	1.77702e+06
M275T393	274.91	392.683									2.17885e+06	2.19768e+06	2.08904e+06	1.99949e+06	2.00437e+06	2.06595e+06	2.12998e+06	2.11624e+06	2.11623e+06
M247T224	247.166	223.513									3.61721e+06	3.97717e+06	3.99681e+06	2.67246e+06	1.99683e+06	3.46737e+06	3.76923e+06	3.76964e+06	3.73849e+06
M272T40	272.258	39.568									367623	335834	309325	349123	230212	362468	354888	347191	354758
M391T32	391.284	31.964									174662	22630.8	20333.9	31912.8	88494.3	27870.6	21073.1	23963.1	21361.8
M337T175	337.252	175.461									2.17629e+06	3.88057e+06	2.38294e+06	3.09403e+06	1.71342e+06	3.13124e+06	3.36606e+06	2.9727e+06	3.01994e+06
M346T44	346.331	44.033									710711	727873	640300	675025	656516	631235	871366	927889	927890
M415T383	414.954	382.524									1.39379e+06	1.20143e+06	2.08246e+06	1.4349e+06	1.308e+06	1.09731e+06	1.28853e+06	1.26814e+06	1.26822e+06
M801T138	801.437	138.381									1.62105e+06	1.74664e+06	1.43489e+06	1.62841e+06	1.53446e+06	1.5673e+06	1.59659e+06	1.60595e+06	1.60588e+06
M91T2	91.0542	1.726									429562	218724	307404	206726	508111	346142	218896	219549	237682
M247T238	247.166	238.036									4.56177e+06	3.34246e+06	3.28234e+06	2.87517e+06	2.77128e+06	4.61773e+06	3.20748e+06	3.20736e+06	3.19282e+06
M650T383	649.993	383.486									803363	752161	364796	1.33205e+06	615628	501441	747021	746883	754319
M751T382	750.897	381.937									997235	954323	1.55943e+06	1.1043e+06	869206	1.01929e+06	1.40495e+06	1.27899e+06	1.27603e+06
M655T91	655.38	91.361									2.9776e+06	2.95078e+06	2.82306e+06	3.02182e+06	3.19446e+06	2.97749e+06	2.78467e+06	3.00939e+06	3.01078e+06
M879T383_1	878.962	383.485									980313	1.0863e+06	568577	1.55586e+06	967524	932177	1.07259e+06	1.06497e+06	1.07263e+06
M1137T383	1136.95	383.486									957960	990936	561049	1.49913e+06	921178	849995	1.02759e+06	1.04434e+06	1.04402e+06
M833T382	832.9	382.241									1.97052e+06	2.02004e+06	1.67442e+06	1.30332e+06	1.12862e+06	1.14144e+06	1.15369e+06	1.14297e+06	1.14276e+06
M665T33	665.46	33.2545									341367	361451	345461	349575	357290	333782	358794	368802	369147
M275T41	275.2	40.827									364762	423411	390570	373564	295875	403959	349096	348974	342494
M498T384	497.966	384.091									1.06245e+06	943665	693035	1.28508e+06	934062	1.03394e+06	902080	964494	964411
M251T452	250.987	451.822									2.43203e+06	5.83866e+06	4.49481e+06	5.58385e+06	5.39037e+06	5.86842e+06	4.54494e+06	5.03081e+06	5.03038e+06
M658T143	658.4	143.357									1.33691e+06	1.34464e+06	904425	1.2849e+06	1.30216e+06	1.39756e+06	1.3006e+06	1.32313e+06	1.30075e+06
M850T383_1	849.941	383.204									834739	790934	638689	746138	763129	837199	1.0277e+06	999857	1.02761e+06
M353T39	353.266	38.879									383842	365163	504465	376529	456388	546465	550455	539268	550120
M420T41	420.334	41.483									900609	1.25745e+06	828804	954174	960037	1.16999e+06	1.00721e+06	1.03802e+06	1.00725e+06
M597T148	597.378	147.622									4.36776e+06	5.14641e+06	4.22524e+06	2.54133e+06	4.44927e+06	4.24031e+06	4.42928e+06	4.42439e+06	4.52045e+06
M821T215	821.464	215.276									802093	865377	667272	896002	728781	875497	890776	890652	916468
M387T40	387.31	40.17									340898	366726	282687	177221	138498	341059	525637	525363	515864
M608T35	607.565	35.089									411839	490983	435966	375976	488770	500459	392189	392189	399204
M691T384	690.994	384.077									536625	404399	329365	964557	465828	343939	530963	549191	531662
M217T38	217.107	37.625									354523	493724	348525	292347	275793	186295	210424	232655	211181
M579T382	578.96	382.248									1.01037e+06	1.51317e+06	1.16512e+06	1.16422e+06	1.0123e+06	1.05313e+06	1.21e+06	1.20086e+06	1.28238e+06
M275T375	274.91	375.251									836466	732143	823091	784257	834207	807055	763049	763041	757293
M402T68	402.393	67.641									710129	742472	629937	564660	628016	582363	1.08086e+06	1.11102e+06	1.11011e+06
M401T174	401.32	174.346									2.22421e+06	1.7942e+06	1.88599e+06	1.37301e+06	2.23651e+06	2.41616e+06	2.52749e+06	2.53765e+06	2.36604e+06
M618T41	618.424	40.815									401171	334459	185275	246926	281106	193993	266110	258655	266290
M409T118	409.346	118.171									2.05624e+06	3.9015e+06	3.65533e+06	4.03305e+06	2.36658e+06	2.24521e+06	3.96048e+06	4.01227e+06	3.96114e+06
M1002T383_1	1001.97	383.486									727879	620734	400186	1.15516e+06	549936	645656	751042	751198	761497
M257T276	256.964	276.183									2.42631e+06	1.38153e+06	2.85077e+06	1.41574e+06	1.5435e+06	1.71724e+06	1.56813e+06	1.56952e+06	1.4142e+06
M632T41	632.437	40.5015									220409	188318	145403	142959	140957	118726	181582	181788	196828
M609T383	608.991	383.485									902884	888803	571476	1.42219e+06	797160	659357	979372	963946	979325
M246T55	246.242	54.848									1.11391e+06	1.11553e+06	1.00194e+06	1.01131e+06	882128	877994	1.1442e+06	1.14392e+06	1.16469e+06
M435T160	435.325	160.225									4.06567e+06	1.47496e+06	5.2187e+06	7.11054e+06	6.39493e+06	6.56057e+06	2.73879e+06	2.73456e+06	3.4151e+06
M99T243	98.9746	243.178									6.24887e+06	2.3422e+06	2.10552e+06	824497	876858	2.52022e+06	2.10479e+06	2.11989e+06	1.93829e+06
M961T384	960.965	384.115									782744	889371	532613	1.27127e+06	683718	645948	890991	880407	889388
M251T163	250.987	162.974									3.19884e+06	4.33342e+06	4.61699e+06	8.29802e+06	8.18924e+06	1.45309e+06	6.78852e+06	6.16272e+06	6.79578e+06
M545T41	545.375	40.839									284773	166698	180822	149054	266642	103255	170339	162190	169714
M439T112	439.355	112.106									1.01185e+06	938856	969431	905951	549187	832674	1.93793e+06	1.15428e+06	1.22238e+06
M908T383	907.984	383.486									591817	641920	320725	1.11289e+06	662386	660148	769425	754571	769309
M507T37	507.27	36.7135									190942	138960	227995	251580	123003	199318	255436	276849	276311
M439T389	438.915	389.236									792784	809588	783121	613979	791250	932467	814269	803373	803041
M337T190	337.252	189.526									1.44867e+06	1.23833e+06	1.17039e+06	1.27842e+06	1.2889e+06	1.3603e+06	1.18431e+06	976151	1.18912e+06
M676T41	676.465	40.815									299237	143993	138727	208162	187786	122699	222492	221573	233202
M599T164	599.392	163.531									1.82369e+06	1.80026e+06	1.86254e+06	1.6042e+06	1.91624e+06	2.38928e+06	1.91684e+06	1.89528e+06	1.95232e+06
M319T37	319.3	37.0425									209068	416914	770665	284331	264556	249944	453961	446365	424897
M315T426	315.08	425.51									1.02006e+06	1.11268e+06	1.06471e+06	760826	804797	1.07369e+06	1.07275e+06	1.07262e+06	1.06897e+06
M603T41_2	603.419	40.799									301208	220391	161425	196087	227182	163297	216286	216239	220415
M235T392	234.917	391.535									2.52678e+06	1.52827e+06	2.44617e+06	1.28664e+06	1.57438e+06	1.52233e+06	1.5287e+06	1.53018e+06	1.50264e+06
M293T163	293.211	163.217									1.99266e+06	2.07442e+06	1.60825e+06	1.27352e+06	1.78966e+06	1.84919e+06	1.91185e+06	1.91998e+06	1.92004e+06
M160T453	160.06	452.502									2.90928e+06	2.67344e+06	2.15775e+06	2.68092e+06	993875	2.17996e+06	2.68681e+06	2.67063e+06	2.67069e+06
M360T37	360.32	36.995									156035	151989	330075	153001	125554	303366	187128	187079	180737
M352T37	352.321	36.995									212323	235037	403426	284944	273663	205221	294908	315041	315028
M281T40	281.051	39.597									787690	443192	249564	229605	303152	270176	278160	278232	286609
M574T41	574.397	40.839									336749	240832	174562	175646	245943	139504	216134	216134	217582
M460T47	460.323	46.587									67382.7	75107.8	119806	540622	388565	126547	63337.9	67861	67844.5
M148T367_2	148.042	367.052									692728	666652	601725	911712	692682	650704	722548	722475	723749
M219T372	219.047	372.023									626502	603549	378080	1.05743e+06	587223	546777	674615	680410	680277
M346T74	346.331	73.956									1.02346e+06	996340	1.09949e+06	821830	958233	965682	1.24967e+06	1.29026e+06	1.28776e+06
M587T380	586.891	379.87									934748	949221	889251	891893	817553	900401	940034	940031	947724
M389T156	389.32	155.917									3.72002e+06	3.71884e+06	5.33688e+06	5.53405e+06	1.58568e+06	2.07277e+06	3.51555e+06	3.51036e+06	2.81296e+06
M309T92	309.257	91.807									2.31337e+06	1.39771e+06	2.43863e+06	1.44533e+06	1.58772e+06	2.85313e+06	1.87659e+06	2.00107e+06	1.84083e+06
M780T381_1	779.919	380.946									408717	549022	640635	663460	414663	386521	442766	430144	429609
M124T55	124.086	55.432									3.14325e+06	1.74816e+06	2.46052e+06	1.04037e+06	3.78738e+06	2.04541e+06	2.20956e+06	2.20813e+06	2.23945e+06
M309T248	309.04	247.884									834544	881178	886510	627194	3.02717e+06	910671	792077	792054	796670
M307T40_2	307.227	40.1845									155163	194475	186384	162074	154101	201922	192500	185687	192640
M720T41	720.493	40.839									228303	186503	116948	141482	152606	117688	174840	174965	187737
M652T145	652.441	144.922									707312	622786	359063	553064	538708	788449	553995	554201	557172
M439T83	439.355	82.827									1.17236e+06	1.92807e+06	872649	1.95829e+06	1.16599e+06	2.18842e+06	1.16839e+06	1.34558e+06	1.17914e+06
M687T44	687.407	44.088									1.00856e+06	1.08313e+06	966485	999114	1.01444e+06	1.14382e+06	944134	973451	973151
M768T384_1	767.937	384.428									1.29801e+06	1.34873e+06	1.07755e+06	846410	1.14941e+06	1.37806e+06	1.13914e+06	1.09172e+06	1.07787e+06
M674T384_2	674.456	384.114									542711	412838	348910	459547	492090	520248	512833	512640	502809
M522T382	521.928	381.594									702243	1.12506e+06	978509	723409	527441	606886	742668	767126	743773
M744T383	744.477	383.486									399107	457146	333944	801153	473489	511180	532233	532208	537342
M473T383	472.996	383.195									1.02901e+06	844357	697424	815011	954219	910123	1.02854e+06	1.0017e+06	1.02838e+06
M690T41	690.472	40.799									225870	157769	85960.4	112976	132519	91292.3	133228	133364	121242
M691T42	690.506	42.089									206693	56342.7	34694.3	80855.8	66286	70650.9	61299.5	45597.6	61064
M932T383_1	931.944	383.486									615541	617485	492860	440029	584224	616840	776669	776009	747796
M309T42	309.258	42.089									877057	1.06523e+06	766074	876203	900369	1.0067e+06	902692	911132	902996
M1043T383	1042.97	383.486									463499	556135	265249	922496	459764	506134	562329	574043	573478
M553T392	552.809	392.446									1.01394e+06	904382	935241	912922	922894	929006	893968	907939	893366
M130T160	130.158	159.941									224929	216518	207687	258871	183858	247925	273768	280705	280585
M1089T383	1089.03	383.486									534964	641958	368460	950396	466478	577868	608881	608203	620559
M124T15	124.086	15.345									3.18187e+06	2.78325e+06	4.43553e+06	4.80024e+06	1.7051e+06	4.43574e+06	1.07049e+06	2.53519e+06	2.48373e+06
M867T384_2	867.484	383.596									309966	321365	192885	637923	293886	321288	327381	324222	332350
M265T162	265.002	161.621									4.18685e+06	6.9548e+06	3.20933e+06	2.60616e+06	4.38505e+06	5.76278e+06	5.11975e+06	2.87455e+06	5.13472e+06
M583T36	582.582	35.763									324537	322396	382107	264861	374249	375911	446046	429048	445958
M235T376	234.918	375.897									684341	666145	720130	642279	663595	677982	654594	654392	644132
M715T384_2	715.457	383.784									521268	525240	271194	597959	540386	482471	529175	542787	542872
M597T178	597.378	178.085									1.54306e+06	1.65974e+06	1.39667e+06	1.57274e+06	1.16742e+06	1.478e+06	1.58625e+06	1.6974e+06	1.57856e+06
M549T151	549.486	151.179									657215	605220	509075	698436	614075	643638	597594	608857	597743
M124T105	124.086	105.154									363864	1.27259e+06	734393	546383	928465	1.4979e+06	972498	942990	941502
M409T72	409.345	72.495									1.20866e+06	1.29548e+06	972330	1.40799e+06	1.23973e+06	1.58652e+06	1.08975e+06	1.1765e+06	1.17078e+06
M739T383	738.917	383.092									304706	330705	627976	508280	415365	327099	427696	428587	487601
M521T387	520.918	387.496									770234	708459	733013	579526	728027	706284	742190	741999	731039
M140T275	140.068	274.912									380450	392488	259141	403739	310244	315604	410366	409530	431120
M703T383_2	703.477	383.485									515989	481735	289867	798643	432346	420615	565024	548686	564872
M915T384	914.904	383.505									573051	557981	818065	726928	456591	798346	732039	760167	731751
M423T391	422.884	390.516									695488	679115	745740	537556	685553	1.23804e+06	667610	659650	659303
M596T41	596.409	40.807									267769	184933	138048	135357	191205	132927	186242	188131	186249
M331T426	331.045	425.514									802472	844651	858553	656768	678997	873929	816124	803414	816140
M815T111	815.418	110.675									891512	898782	875445	859126	751449	991805	1.43538e+06	1.17733e+06	1.19469e+06
M785T383_2	785.48	383.486									468652	466294	203963	765216	406082	450682	459830	481472	481921
M569T149	569.382	148.86									1.4201e+06	4.11098e+06	3.54246e+06	3.47331e+06	1.40614e+06	3.49838e+06	2.97044e+06	2.96251e+06	2.61238e+06
M1195T383	1194.99	383.486									541794	546064	360413	927256	515588	433883	569525	569435	574729
M831T143	831.394	142.512									1.15956e+06	1.97601e+06	1.41006e+06	1.21585e+06	1.12187e+06	2.04965e+06	1.30247e+06	1.30191e+06	1.38458e+06
M681T33_2	681.473	33.298									135496	129989	153847	208016	175818	150631	155129	153275	155777
M826T384	826.482	384.064									403181	425458	244675	744867	389541	403897	405032	406719	420033
M675T128	675.407	128.193									878433	947980	1.07502e+06	858446	850714	983183	925484	925489	920502
M358T86	358.367	86.136									691424	777030	660833	428394	590099	572145	969779	1.00739e+06	1.00719e+06
M862T384_1	861.922	383.505									448833	592866	519027	276872	506339	592193	565679	565643	559495
M341T393	340.881	393.096									1.28275e+06	1.20468e+06	1.16706e+06	1.07764e+06	1.24015e+06	1.14787e+06	1.16475e+06	1.15687e+06	1.16476e+06
M236T83	236.15	83.486									1.21753e+06	1.09448e+06	878385	1.16249e+06	1.17195e+06	1.18321e+06	1.15464e+06	1.15821e+06	1.21739e+06
M403T187	403.335	187.118									1.10764e+06	1.15345e+06	769544	1.81429e+06	1.19605e+06	1.00302e+06	1.1269e+06	1.12078e+06	1.12692e+06
M244T36	244.19	36.379									86250.3	57849	147980	191864	191549	106114	105493	114188	105499
M309T121	309.257	121.203									3.56579e+06	1.93876e+06	1.72052e+06	1.83316e+06	1.68687e+06	1.74585e+06	1.67018e+06	1.6366e+06	1.66983e+06
M531T379	530.98	379.07									411477	355428	287823	458428	253320	200123	315855	318317	326194
M285T378	284.972	378.415									335386	210745	203180	341943	211264	298425	275647	268231	267748
M124T684	124.086	683.767									874125	1.13129e+06	751010	788383	1.19309e+06	1.42351e+06	841421	858678	847234
M559T40	559.392	40.237									276923	197306	129835	132054	210621	126131	177503	169920	177625
M821T383	820.921	382.796									35712.2	315120	366918	336312	414742	489353	369916	413409	369044
M657T382	656.914	382.217									731185	599677	643208	557077	505252	560243	558350	559872	517576
M447T375_1	446.846	375.267									412852	432432	439857	371121	421864	406503	430296	430347	420040
M625T38	624.628	37.634									510026	500793	480952	427257	495924	477783	504783	498147	504767
M819T230	819.45	230.234									437624	524616	319223	491921	376678	507660	543619	528711	543428
M410T178	410.349	177.512									1.70991e+06	2.46784e+06	1.46529e+06	1.77719e+06	3.08618e+06	2.69059e+06	1.65706e+06	2.45192e+06	2.44489e+06
M175T539	175.118	538.853									2.59452e+06	485695	377409	1.20852e+06	500951	398630	899103	675548	668392
M175T577	175.118	576.983									416738	2.3999e+06	2.1059e+06	1.93435e+06	959882	1.34904e+06	1.46325e+06	1.49242e+06	1.3309e+06
M295T39	295.117	38.892									83823.2	96069.1	125552	228788	155840	111179	127035	127697	134443
M1096T384_1	1095.95	384.091									390079	295187	189752	655596	393393	323605	396022	396405	382317
M250T71	250.129	71.217									1.38811e+06	1.9777e+06	1.07857e+06	1.14672e+06	1.42698e+06	1.57081e+06	976648	1.00997e+06	1.01036e+06
M709T33	708.51	33.231									167878	166152	170632	150909	175128	163598	168185	173843	169114
M140T277	140.001	276.881									1.32416e+06	1.53538e+06	1.85643e+06	988730	952872	1.87339e+06	1.575e+06	1.50804e+06	1.57632e+06
M990T383_1	989.985	383.486									379296	298831	143997	502236	304144	241849	330246	330214	318345
M751T41_1	750.517	40.877									355859	199937	201566	195014	203023	156784	220107	220258	226158
M367T248	367.093	247.805									724026	956882	939072	570225	630978	983651	1.27788e+06	1.00702e+06	1.12753e+06
M583T154	583.398	154.409									1.53307e+06	1.49136e+06	1.3168e+06	1.1085e+06	1.31367e+06	1.03218e+06	1.61447e+06	1.55857e+06	1.61185e+06
M357T390	356.912	390.365									929727	1.60002e+06	1.58039e+06	787533	1.02221e+06	1.5914e+06	1.2625e+06	1.3519e+06	1.35286e+06
M449T36	449.349	36.393									174530	110885	140231	173489	295342	184644	146998	167233	166858
M439T378	438.915	377.784									611656	694865	695860	733016	708871	677888	672392	672353	665012
M124T709	124.086	708.771									519198	515934	544389	514123	723061	491678	533300	614148	501131
M835T212	835.441	211.665									1.25039e+06	1.30594e+06	2.51797e+06	1.10622e+06	1.06227e+06	1.38092e+06	1.37764e+06	1.34719e+06	1.37567e+06
M124T665	124.086	664.687									627503	713456	737055	615227	631609	1.07004e+06	723903	698336	698010
M568T384_2	568.49	384.099									414266	334947	157537	601828	237596	305513	381668	375882	376106
M603T380	602.922	380.2									681557	610475	1.18082e+06	709834	683287	654488	637030	643745	636968
M649T33	649.466	33.244									223244	235575	246604	230747	231113	243251	219360	224660	229387
M534T40_2	534.487	40.149									182970	230240	184344	166986	155718	215652	186313	186477	194292
M839T41	838.574	40.81									254016	135016	139990	151955	194624	113370	166093	166141	161965
M265T29	265.002	28.7									666305	678852	696959	410895	496628	669936	621922	624662	768094
M531T34_2	531.406	33.845									22072.7	33372	16602.7	9877.21	20135.7	132569	17238.5	17234.6	17521.8
M961T383	961.467	383.486									343180	261357	195777	436387	214607	214200	320003	309298	320369
M355T175	355.263	174.796									1.26879e+06	925375	928041	1.16685e+06	1.22019e+06	2.28504e+06	1.53622e+06	1.84611e+06	1.53117e+06
M838T383_2	838.463	383.486									351600	399803	267779	560204	285931	248300	430656	437023	435181
M389T181	389.32	181.161									1.99157e+06	1.52008e+06	2.40689e+06	2.56902e+06	2.81417e+06	2.66752e+06	2.0378e+06	2.19703e+06	2.196e+06
M403T170	403.335	169.506									1.74839e+06	1.35958e+06	1.47833e+06	1.59434e+06	820860	1.34554e+06	1.7459e+06	1.74623e+06	1.76657e+06
M737T37	736.538	37.381									141422	38408.4	27342.1	56548	63017.3	96781.2	74288	72885.5	51120.9
M438T193	438.344	193.031									888652	832967	479546	1.19155e+06	1.06455e+06	866444	839421	847520	848860
M309T193	309.206	192.787									336908	330053	284612	343491	332986	328991	340946	341152	332498
M421T120	421.345	120.05									2.26314e+06	2.08316e+06	2.98638e+06	2.25306e+06	994198	2.15965e+06	1.92679e+06	2.17664e+06	2.16924e+06
M662T383_2	662.475	383.485									564205	548980	414621	794917	449012	418366	572923	586457	586743
M722T41_2	722.489	40.799									252176	178371	151032	168883	249993	119707	174254	170434	170514
M661T40	661.46	40.204									215512	145500	128395	153460	145463	125737	150191	146097	146439
M501T40_2	501.351	40.209									201520	128750	114271	103645	190897	94680.9	133459	126602	133519
M265T186_1	265.002	186.451									1.84034e+06	1.71997e+06	2.02606e+06	1.23056e+06	665807	1.60904e+06	1.55092e+06	1.53696e+06	1.53704e+06
M640T40	640.391	40.237									419494	192952	49885.5	85475	90953.6	130600	159431	197864	197537
M1079T383_1	1078.91	382.516									408207	443361	318508	437801	490707	446171	537222	535284	541605
M249T38	249.257	37.627									160779	164631	161331	136052	163521	195461	160178	165432	165157
M781T41_1	780.53	40.839									341547	165424	140599	158005	199548	144417	182156	186171	182144
M337T43	337.252	42.763									942427	834356	747087	924943	899316	996083	932564	1.26619e+06	946929
M626T35	625.539	34.558									208485	189163	172179	151415	153204	209101	206423	204149	204169
M283T39	283.03	39.226									106557	81569.7	221604	71274.7	165960	89514.7	105367	100881	105390
M698T383	697.915	382.536									520331	383012	717142	456252	372076	674247	513946	492524	492316
M523T40_2	523.363	40.2015									226123	114364	119685	115110	140492	75510.7	110981	110402	114977
M231T147	231.21	146.861									324628	193596	79726.9	122753	37617.5	241246	139378	139334	136447
M801T150	801.438	149.542									885369	874324	866268	883815	885759	942626	876936	871669	873894
M421T82	421.345	82.163									1.07366e+06	2.30386e+06	854620	925990	1.68077e+06	2.22476e+06	1.67179e+06	1.87175e+06	1.70191e+06
M633T383	633.455	383.461									482542	398233	341876	316838	423251	446578	502583	483221	502728
M833T177	833.425	176.63									4.55052e+06	4.58081e+06	3.09814e+06	950329	999655	4.64414e+06	4.56324e+06	4.58759e+06	4.61557e+06
M256T144	256.3	143.814									475313	133423	319528	278225	75487	384782	335924	349860	335530
M321T42	321.258	42.424									66712.1	93928.4	85826.9	48917.6	84031.5	78646	94245.5	98439.1	115933
M291T117	291.195	116.846									773444	572735	628813	596205	473579	568293	589677	598093	589443
M698T41	698.48	40.799									190821	161134	136398	132690	149246	128656	158083	148701	149521
M661T384	660.964	384.176									552805	937193	844996	903946	675599	1.12919e+06	860592	861637	792491
M405T110_2	405.351	110.114									2.67891e+06	2.02603e+06	1.85233e+06	1.10482e+06	972451	1.12743e+06	2.17312e+06	2.39326e+06	2.39231e+06
M268T384	268.166	384.082									325666	311196	293536	380662	284364	367166	412304	412339	417963
M156T275	156.041	274.912									366881	397272	375175	382851	348914	313564	386021	384996	412318
M295T150	295.242	150.172									1.40893e+06	1.92658e+06	1.09884e+06	1.87034e+06	1.49652e+06	1.55235e+06	2.2812e+06	2.28109e+06	2.11202e+06
M91T19	91.0541	19.03									552297	326976	355378	611940	412568	506691	466405	468307	484549
M91T697	91.054	697.298									434958	523412	371148	761545	567215	607915	367106	351988	367094
M797T383	797.46	383.444									455572	431518	302330	608415	408454	450994	456770	446179	456861
M597T42	597.378	41.518									210351	264285	102298	187511	163048	182086	188778	188883	191528
M657T65	657.395	65.437									1.06649e+06	1.22776e+06	1.08037e+06	1.01796e+06	1.33274e+06	1.39177e+06	1.03582e+06	1.01469e+06	1.0361e+06
M323T158	323.273	157.897									2.81099e+06	2.31839e+06	2.68765e+06	2.32946e+06	2.42085e+06	3.12222e+06	2.44507e+06	2.5653e+06	2.44767e+06
M407T173	407.33	173.109									1.18344e+06	1.06516e+06	916070	1.20377e+06	929434	1.15821e+06	1.17455e+06	1.16096e+06	1.17459e+06
M585T158	585.413	158.032									767604	233780	237239	321365	238441	762709	448947	529619	449863
M153T674	153.077	674.085									542723	926756	714838	514391	513589	559976	706741	707972	764250
M406T168	406.354	167.541									1.06989e+06	1.18485e+06	840233	787368	737983	1.15103e+06	1.15328e+06	1.15322e+06	1.1652e+06
M153T713	153.077	712.989									406300	1.14734e+06	733487	1.62985e+06	736027	387387	650095	653211	623287
M381T393	380.874	393.096									977206	1.0045e+06	962025	873539	836653	938895	999784	981334	980983
M604T41_2	604.42	40.815									184163	140761	125717	126318	191230	120287	191310	186642	191658
M879T383_2	879.464	383.486									353289	359564	152134	557057	266662	256834	342455	343323	362099
M648T41_2	647.947	40.815									208939	120906	96787.3	128790	162779	92808.3	134021	133400	138516
M153T3	153.077	3.134									121342	1.12113e+06	952325	2.37175e+06	970928	962490	560780	498966	503666
M91T716	91.054	715.997									1.01431e+06	251239	290149	223509	1.24481e+06	936004	200126	210066	210481
M337T36	337.291	36.4085									179946	67019.7	244398	160139	578989	146723	135925	152528	152902
M95T197	95.0233	196.858									260781	241877	153815	514145	207076	217265	269921	269810	282254
M616T381	615.912	380.939									402489	494770	734418	299018	845669	479754	479962	480148	466301
M1166T384	1165.97	384.064									178845	145072	61432.5	292069	133068	116321	142452	132293	132212
M569T178	569.382	178.089									1.65844e+06	1.13923e+06	1.76736e+06	1.01342e+06	1.69705e+06	1.56183e+06	1.48649e+06	1.60128e+06	1.59817e+06
M684T41	684.466	40.844									225514	133731	106498	126765	174839	92008.5	158505	158550	160370
M405T202	405.35	202.422									359996	357726	234517	550579	291658	392029	408882	408936	412539
M341T375	340.882	375.264									369343	339121	379418	355824	357557	386851	364000	363989	358254
M309T117	309.206	117.23									424704	398868	444166	449960	319609	595983	446258	461893	447611
M285T38_2	285.278	37.627									167609	121837	139554	98755.4	176113	190364	163093	171537	171532
M153T655	153.077	655.332									518508	1.01615e+06	642880	51234.4	661678	801225	752806	714447	714320
M787T41_1	786.535	40.841									120488	56822.7	38175.2	61762.9	63235.8	38525.6	63056.7	63214.7	67166.5
M585T188	585.414	187.567									724387	668691	497748	622232	560029	670903	660939	660938	663714
M1125T383	1124.97	383.486									230399	240114	130936	552890	253524	214442	268603	240447	241122
M337T192	337.2	191.817									3367.54	1851.78	1266.83	8198.41	4601.31	3651.26	9407.19	5774.52	6020.47
M621T384	621.473	384.091									512202	450879	295270	678615	456603	471278	508505	508122	517881
M401T190	401.319	190.301									865722	615427	665391	1.06641e+06	600256	1.14387e+06	792050	792152	805611
M580T383	580.473	383.485									462262	423027	317292	736824	357536	377872	503508	500574	503523
M728T41_1	727.501	40.8045									147703	116085	73521.4	92762	131560	99746.2	100138	98987.9	100140
M546T41_2	546.389	40.8045									197403	170496	185112	139771	138205	228483	192942	196663	196574
M356T40	356.071	39.575									143420	83431.5	199566	85347.3	172573	125300	118950	119900	119899
M551T33	551.327	33.229									140007	146956	145430	132357	127241	140446	127858	127783	133217
M620T41_2	620.42	40.839									220731	126279	139177	178884	206153	128750	172069	170132	173279
M639T41_2	639.445	40.799									247815	348131	141441	110419	178466	339507	248444	249369	223960
M1014T383_1	1013.95	383.485									498908	389117	269066	605372	436593	446495	523180	523133	530069
M538T41_2	538.371	40.841									126744	86913.2	52365.1	75520	85921	53278.3	90048.9	89661.9	96865.2
M599T120	599.393	120.117									713498	1.53122e+06	1.20089e+06	1.39265e+06	1.60444e+06	1.50529e+06	1.49873e+06	1.51006e+06	1.49873e+06
M534T383	533.909	382.946									344844	378873	653256	331686	296042	411876	334369	333957	342388
M633T40	632.944	40.199									130422	77239.3	51836.8	85858.9	79950.6	64891	95149.1	95144.5	96393.2
M1002T383_2	1002.47	383.485									266724	289215	148377	414249	195452	168393	288247	302311	288830
M655T139	655.381	139.02									333914	1.03029e+06	305969	271991	209991	1.18382e+06	292484	292111	308288
M903T383	902.924	382.872									492320	448352	511297	472167	465416	453776	474718	389427	476490
M908T384	908.486	383.596									288090	235291	63189.6	465416	175586	145307	242859	246531	246465
M319T148	319.241	147.982									1.43337e+06	846652	1.24887e+06	1.01852e+06	768817	933660	898857	902235	1.00161e+06
M765T41_1	764.523	41.1625									223087	10554.5	130310	151457	159341	119169	158649	158588	163598
M549T41_2	549.487	40.843									119788	190407	127932	184562	116967	185958	157469	157439	160319
M295T148	295.206	147.632									274957	995081	447029	407260	339791	487177	969604	973218	741781
M281T38	281.247	38.255									80796.1	80168.9	100006	57592.6	63610.1	87428.5	113539	113584	117224
M419T214	419.33	213.595									1.2949e+06	1.33032e+06	806322	349069	284886	414808	1.28216e+06	1.28117e+06	1.30689e+06
M261T41	261.127	40.507									69788.2	76484.5	57671.6	104597	73821.8	76862	77828.6	75995.5	77165.8
M817T205	817.433	205.331									854047	841311	739108	937615	652649	844425	848375	848416	859442
M1084T383_1	1083.97	383.486									406668	396088	270763	533295	315892	347936	404558	403372	428095
M309T65	309.257	65.2165									1.27744e+06	885829	735883	763948	1.05541e+06	790768	754151	763411	787843
M611T41	611.417	40.8435									254630	161173	106016	153224	168415	84306.7	150118	155053	155031
M581T41	581.347	40.5355									24135.6	31593.8	134309	17330.5	19751.8	28151	24374.1	24420.6	25436.9
M750T41_1	749.512	40.81									195012	119491	113536	126832	129429	112990	130060	125447	130135
M609T384	609.492	384.064									172969	115094	57293.7	276935	43461.3	95158.8	184690	180753	180992
M409T59	409.346	59.322									1.05912e+06	1.11467e+06	877886	740725	1.17513e+06	1.01297e+06	1.01215e+06	1.04885e+06	1.01204e+06
M309T269	309.04	268.964									957204	992945	686070	552091	1.15082e+06	612333	932812	909010	908221
M327T41	327.201	40.799									40333.7	30785.5	19939.7	29558.3	52068.7	46988.2	109625	119509	109063
M617T41	617.429	40.815									252949	131498	165980	164670	102104	212916	165643	162654	165683
M401T94	401.319	94.325									1.2126e+06	1.36364e+06	1.18414e+06	1.02121e+06	801505	1.06531e+06	1.34077e+06	1.48353e+06	1.33483e+06
M997T383	996.908	382.746									756574	721308	684336	665947	813809	788151	714777	740403	739683
M295T183	295.242	183.288									1.30699e+06	946981	697367	852519	584500	1.21657e+06	777406	800269	777228
M295T174	295.206	174.4									84440.6	219130	380151	309138	164080	162998	155531	209017	145827
M693T389	692.855	389.236									377200	342829	379872	322857	336716	331675	334120	333902	321877
M883T41	882.598	40.799									187596	122702	117896	129998	176853	103736	140754	143176	140681
M532T41_2	532.367	40.843									211144	108049	88413.1	121504	142166	64162.8	136953	140671	134656
M575T381	574.91	380.531									422027	376397	498416	361829	355159	368010	381284	391314	380100
M677T40	676.969	40.2205									171314	65956.9	60888.9	84519.6	87255.3	64487.4	98371	98335.9	103198
M493T378	492.907	378.417									357123	350671	343516	344501	276646	343549	361480	360726	331819
M585T36	584.56	36.349									109289	126735	158894	137928	123587	134994	178731	194158	179483
M406T154	406.354	154.345									1.12686e+06	649544	985459	1.25334e+06	1.13606e+06	959168	853137	787747	778468
M853T41_1	852.586	40.858									226485	131131	128972	143375	140246	116223	142186	122952	142334
M453T160	453.335	160.477									3.02676e+06	982222	2.94744e+06	1.71717e+06	2.58277e+06	612655	2.77164e+06	2.02365e+06	2.77089e+06
M731T33	731.416	32.668									167205	162561	144516	158570	156041	167712	168063	168908	176790
M281T147	281.19	147.018									1.22823e+06	1.19155e+06	163099	163095	181882	159112	158402	166331	158497
M553T375_1	552.809	375.264									226581	238878	263306	225050	251133	263012	237093	237078	238580
M344T369	344.182	368.967									365218	362331	298864	459511	353696	333076	381385	386476	381356
M1178T384	1177.95	383.775									231674	219433	141822	510476	260826	258794	319292	329258	319328
M225T115	225.065	114.574									472771	516229	465632	554677	465415	496460	499453	502923	499459
M927T41	926.623	40.815									186040	100178	87850.9	95133.6	112555	63150.4	126789	124444	124391
M413T38	413.307	38.269									131230	149007	192964	153677	121575	204218	113082	116613	116726
M728T41_3	728.494	40.8605									202285	98459.6	52953.4	94029.9	108764	75344.4	92153.4	93100.7	95778.9
M275T122	275.2	122.433									992080	792350	450071	573981	523733	704118	634315	688675	634805
M401T118	401.319	117.981									2.08365e+06	2.60498e+06	1.34915e+06	1.04149e+06	2.27368e+06	1.43465e+06	1.83837e+06	1.83506e+06	1.71055e+06
M941T40	940.641	40.256									172441	92264	84087.8	119246	126248	75492.1	102992	102943	105639
M599T190	599.358	190.301									762577	209031	664244	179935	173311	286736	578545	307948	579654
M293T123	293.211	122.619									1.37533e+06	1.33896e+06	1.20583e+06	1.2067e+06	673146	1.33616e+06	1.17548e+06	986180	1.17577e+06
M650T42	650.427	41.509									302006	255222	176847	210305	269334	188073	233942	237673	233959
M673T146	673.39	145.881									376944	1.00636e+06	650545	458465	451174	775191	834528	804887	803662
M809T41_1	808.552	40.86									243072	174055	110614	154295	188408	104339	157095	155306	157121
M315T394	314.902	394.104									685798	727248	728420	775523	696455	654352	703283	693444	693453
M427T38	427.357	37.611									169036	178021	152295	143623	112447	170141	154255	162481	163124
M692T38	691.527	38.269									20970.9	31315	21069.8	154500	100237	32859.2	18891.1	16355.8	18960.1
M458T38	458.348	37.615									56268.2	65561	29813.6	32628.7	5819.97	98330.8	36812.3	34750.3	37721.9
M367T270	367.093	269.892									1.08805e+06	980123	1.58657e+06	767148	1.30123e+06	739202	488724	754719	758669
M611T390	610.851	389.83									326400	329051	353843	263169	331749	574212	325783	325866	323204
M330T192	330.238	191.588									173917	189728	134932	172336	172028	178229	195851	195845	190617
M124T636	124.086	636.184									551072	595459	618787	576403	622042	636088	627783	631830	544158
M341T40	341.018	40.204									114714	78837.1	94575.3	60830.7	191594	117531	100940	109786	101944
M569T179	569.347	178.818									101643	126394	904688	90942.5	1.18023e+06	111875	96014.1	95497	81264.9
M262T97	262.237	96.872									604879	807590	769964	608948	516287	762648	748330	696485	743838
M697T120	696.54	119.929									466553	448948	393294	410796	415711	479563	440131	442215	442481
M435T105	435.325	104.951									1.11793e+06	1.42822e+06	861149	1.19799e+06	1.33161e+06	1.70872e+06	1.34126e+06	1.82476e+06	1.49259e+06
M401T43	401.32	42.72									581796	706901	492069	622959	499798	653574	614151	619293	631021
M381T375	380.874	375.237									252093	256399	258183	236355	264190	261350	256625	256705	253002
M743T383	742.967	382.896									442769	414300	424939	391807	305615	403776	417335	413556	385196
M315T527	315.079	526.587									845568	571650	108030	58292.7	64782	371014	344813	541843	534660
M203T377	202.969	377.157									125404	143754	127561	221175	126853	124879	123942	123882	118205
M592T383_2	592.452	383.459									398885	397173	335473	168293	382760	339205	386489	397762	397964
M721T41_1	720.995	40.829									130561	77914.6	55895.2	82597.1	81637	48711.4	74338.5	74497.5	77753.8
M756T383_2	756.46	383.485									496127	418047	269340	343368	379031	479635	477650	472711	488576
M544T41	544.371	40.843									165525	119488	87539	102862	113099	9344.45	102719	103350	94741.9
M344T185	344.254	185.171									293986	274318	226622	365243	255461	277640	294263	291691	294261
M124T238	124.086	238.261									1.71577e+06	1.31765e+06	1.29791e+06	1.11021e+06	1.14005e+06	1.74366e+06	1.29223e+06	1.28175e+06	1.28169e+06
M709T388	708.886	388.433									184251	195512	229187	249012	184436	199499	180722	182934	182297
M699T40_1	698.981	40.256									125736	93510.7	65417	85190.7	116514	63048.5	97638	97479.7	101446
M558T41_2	558.434	40.839									133475	110030	82890.5	129642	135991	125023	144982	148295	145059
M247T198	247.166	197.943									735408	779635	632109	631590	961367	904421	976290	976285	983361
M449T378	448.977	378.417									227656	227378	192051	213167	133419	191665	206351	205578	206622
M985T382	984.927	382.206									318564	340376	322305	256515	296530	314068	351317	335294	335517
M802T41_1	801.542	40.8435									130543	52387.5	44055.3	56065.7	54253.1	36951.4	56925.1	59799.3	59686.1
M265T38	265.252	38.269									88181.8	100249	85426.2	68444.4	59518.2	90680.2	114183	107894	107867
M831T157	831.408	157.15									550823	570642	552236	598585	580489	533212	528954	548075	548052
M421T42	421.344	42.089									433334	591365	377429	507336	374929	550950	463398	463383	464778
M779T41	778.525	40.815									175782	99171.7	94663.8	104941	109288	62076.5	100663	99948	107690
M529T391	528.848	390.833									364732	520416	582748	405354	367936	369067	430770	457937	429259
M611T377	610.852	376.533									261209	233003	237622	244489	249777	206716	231307	234925	231254
M91T36	91.0532	36.393									358065	356178	358805	623879	463593	487198	379783	373365	324744
M251T328	250.987	328.45									3.58461e+06	3.58246e+06	2.47919e+06	3.1364e+06	3.49269e+06	3.70665e+06	3.23142e+06	3.23104e+06	2.92196e+06
M1171T384	1171.03	384.103									272003	289593	156979	413224	230383	208650	293542	293546	299598
M102T41	102.127	41.147									388676	133348	238875	127910	129932	153083	135962	127935	128121
M1029T41	1028.69	40.815									127198	62452.1	49275.6	53305.5	96836.8	55194.5	67424.3	68558	67409.1
M516T41_2	516.356	40.839									183934	134511	115903	130607	121394	112680	132842	112612	132585
M1149T383	1148.93	383.399									195715	204793	125893	258707	131818	128504	263847	262690	263831
M470T36	470.201	36.438									123621	113098	91352.7	101134	93402.1	123706	69144.9	93167.6	103797
M290T86	290.269	86.4565									840843	734138	658308	404075	418363	558362	582054	646989	645186
M518T41_1	518.352	40.839									171861	90853	68018.4	92021.2	141000	67581.1	92059.6	92148.4	88406.1
M364T330	364.197	330.37									135835	141830	363108	257820	158640	214533	217451	220796	220802
M441T38	441.338	37.639									151847	146646	129513	127612	124471	125411	122519	124499	124523
M419T266	419.33	265.584									54739.7	57471	98777.8	113006	23246.9	59318.8	126974	209606	91218.7
M281T174	281.226	173.722									705527	991935	729190	364271	878688	1.01068e+06	931235	931208	910796
M298T107	298.096	107.252									674469	680155	474611	685681	727920	687808	680035	684059	683985
M221T38	221.226	37.716									123159	148474	138130	98857.3	108209	157798	138817	143661	143816
M794T41_2	794.042	40.518									103694	66626.7	35918	58592	81114.3	44518.6	54711.3	54726	49669.6
M369T36	369.336	36.381									53695.9	60683.6	40757.9	67910	29285.5	63925.5	76839.5	77088.3	83815.3
M911T41_1	910.63	40.839									158201	110386	81515.8	90711.7	76205.8	66873.2	88078.7	85220.9	88093.5
M291T192	291.195	192.228									253443	249748	238329	238893	250933	253367	247548	246950	239953
M153T47	153.076	47.215									581670	911173	965105	628959	731707	1.76775e+06	617944	604663	604643
M772T41_1	771.524	40.799									143020	140725	76514.6	82260.9	91658.1	83244.7	93908	89016.6	93901.5
M173T38	173.081	37.62									156591	187901	43808.5	129185	115138	128000	89075.6	81461.8	81455
M685T382	684.924	381.588									429339	365381	420304	367014	398252	374956	422535	388131	401550
M654T35	653.57	35.089									146319	127332	155847	119550	156043	152606	130333	128962	128974
M727T382	727.439	382.217									276153	272040	270344	309968	237805	284120	285487	294071	282664
M310T177	310.261	176.992									1.54324e+06	1.45054e+06	855738	1.01095e+06	1.42066e+06	1.28085e+06	1.65736e+06	1.2901e+06	1.65643e+06
M251T29	250.987	28.6995									745656	1.06636e+06	591529	644396	649057	617680	700414	728558	863368
M792T381	791.899	380.865									208503	208398	197692	210427	205347	226997	233335	236655	214936
M487T393	486.837	393.293									688922	687210	708942	650029	671463	637760	693052	693051	689896
M657T165	657.396	165.411									349027	232315	213650	207371	212826	300296	370918	334512	334237
M944T382	943.925	382.486									413457	310334	387835	269910	362615	372664	429326	413894	428532
M432T39	432.237	38.892									77683	79870.8	76224.3	88024	97500	74434	82182.2	86803.7	86492.7
M619T41_1	618.925	40.815									166295	82905.1	88361.5	93539.7	136276	67029.6	105315	112090	112039
M405T128	405.314	128.171									117856	220916	108396	351701	78195.5	112450	132954	127011	199225
M337T61	337.252	60.7595									817551	698340	419478	717730	706278	727599	634882	652560	652606
M687T99	687.406	98.828									763676	619439	582703	616148	807063	648498	620733	624216	627757
M626T41	626.425	40.844									95655.3	75171.1	59745.6	57751.7	72267.2	50653.1	80826.1	85387.5	80515.1
M627T377	626.883	377.157									293487	209240	260492	272574	317610	206885	231677	235644	235695
M130T308	130.086	307.506									322875	324425	248239	415282	303160	304459	323189	323324	327776
M675T33	675.353	32.635									124392	134162	112578	133660	125398	133085	126731	127131	131437
M280T37	280.263	36.999									68498.5	112870	67704.6	47020.6	67167.9	134092	74652.8	80964.6	80500.6
M641T83	641.401	82.793									570183	548337	426456	511435	655932	494966	512914	523299	522967
M175T503	175.118	503.319									325927	334240	328556	349462	308008	480550	429325	379248	354204
M257T241	256.964	241.186									1.36707e+06	902648	1.72785e+06	853283	1.16238e+06	343960	757203	810928	753826
M91T684	91.0539	684.205									61912.5	185064	306094	174662	403100	278264	504956	527189	526745
M708T41_2	708.474	40.877									185648	170470	132296	178745	168127	104338	140402	144430	144463
M867T41_1	866.595	40.829									139907	73302.8	70911.2	81002.3	110290	47128.8	94061.1	94053.1	95022.1
M291T91	291.195	91.073									681182	1.11936e+06	747912	622938	635778	944969	931012	931586	946156
M768T384_2	768.44	383.8									208444	131088	182567	102919	139132	278035	219574	212211	212329
M985T41	984.668	40.819									142629	77255.9	65427.6	58362.3	105000	56597.8	96984.1	96923.1	99686.1
M1026T383_1	1025.93	383.485									298781	291769	210581	226764	300874	259917	331486	321194	321090
M148T330	148.042	329.787									606415	571565	503023	771914	620790	580714	619946	620029	611682
M337T37_1	337.201	36.995									69407.8	45951	53926	72257.2	109934	72980	89282.4	83651.5	89340.4
M91T73	91.0534	72.7385									233133	318425	437776	351259	364332	240239	306473	289323	306587
M338T160	338.341	159.711									948344	87258.2	107086	42934.5	55205.9	73797.5	66922.1	63236.9	63054.6
M685T41_1	684.966	40.839									157247	73874.5	66252.8	74307.7	79757.9	61850.2	73932.5	58080.2	73256.4
M613T36	612.592	36.369									116980	138856	111499	114599	131701	118383	188197	184170	188014
M564T382	563.932	381.578									521949	504743	433103	268271	234067	329718	337514	340013	378895
M891T383	891.445	382.946									216959	186661	172677	348242	270168	217398	209310	209445	217164
M545T377	544.879	376.524									224602	207987	229141	217309	249444	223416	201915	199996	199982
M363T163	363.268	163.345									833487	794833	768035	906629	810403	823656	869541	862782	869531
M241T148	241.158	147.648									652513	830016	588018	663876	892253	669518	642827	637051	637156
M241T166	241.158	166.478									2.8047e+06	1.52721e+06	3.06769e+06	1.77056e+06	1.55415e+06	2.4665e+06	2.43899e+06	1.97136e+06	2.44287e+06
M293T532	293.098	531.698									6726.73	7457.05	7531.49	7442.09	8214.16	55906.2	87293.6	53222.2	38143
M999T41	998.682	40.799									124446	62560.2	51450	65025.1	63413.8	38033.8	61613.9	61611.3	66194.5
M597T67	597.377	67.007									405761	542840	326406	341734	310060	452781	372869	372751	381995
M309T226	309.04	225.881									1.12026e+06	1.14137e+06	1.29473e+06	1.04223e+06	1.18958e+06	1.09513e+06	1.02942e+06	1.04069e+06	1.0218e+06
M433T37	433.208	36.99									66522.3	64438.5	61190.7	110805	80270	148462	84793.9	110993	110163
M389T109	389.319	108.641									428979	483332	568017	444006	224314	633124	689696	860529	840427
M874T381	873.9	381.196									163472	161563	198099	154455	183064	111231	170508	166285	156635
M256T131	256.263	131.171									321236	585153	358416	259240	131940	114186	251940	227745	268234
M381T163	381.278	163.183									570936	518527	455118	574726	743360	624481	639124	578862	580600
M421T58	421.345	58.272									969910	776087	406042	731136	892788	826785	782385	730673	781634
M509T41	509.353	41.1625									137521	69052	37434.1	51567.4	66459.3	24906.7	49442.6	47636.4	49476.9
M932T383_2	932.445	382.845									210595	224323	218115	314263	201217	198107	229474	251375	231718
M523T169	523.341	169.299									582832	1.98885e+06	587615	1.23991e+06	458171	797913	1.26172e+06	1.08663e+06	1.1284e+06
M393T186	393.346	186.126									969924	1.1946e+06	682988	1.23519e+06	625181	1.10279e+06	1.02902e+06	1.0207e+06	1.02902e+06
M463T391	462.875	391.443									464809	418522	663083	384862	430084	446662	410553	406231	406141
M562T41	562.377	40.877									178102	92200.5	79145.5	87151.7	149399	100942	117744	119401	119402
M254T37_2	254.248	37.004									127834	117868	163240	170654	102394	157860	162896	168979	168506
M602T41	602.414	40.841									189029	95545.3	83895	93619.4	120403	84305	111813	106788	106768
M583T162	583.362	162.251									282246	219882	211438	162009	108356	232315	204162	257257	200070
M335T166	335.272	166.067									418305	445270	292576	501153	443428	486079	557969	626291	557417
M515T41	515.357	40.815									89949.3	73629.7	92649.3	89737.2	76111.9	17992.1	87442.8	75061.5	87113.4
M673T118	673.371	117.544									830337	819419	504603	976518	612808	948714	791834	807489	843244
M312T145	312.326	145.406									138188	176908	145256	119021	135916	122210	222973	222972	225716
M437T214	437.34	214.074									963196	1.03395e+06	621682	307215	227272	921621	1.04517e+06	1.0368e+06	1.04501e+06
M1043T384	1043.47	384.089									224557	213427	101728	369393	181209	146183	204328	202894	204186
M1108T385	1107.93	384.531									192997	166599	120446	120531	232304	163214	187828	187704	194768
M650T384	650.495	383.514									149417	131513	33159.9	339714	149265	140422	136343	128324	136613
M1067T382	1066.93	382.216									231418	233679	196333	221427	228840	203684	266144	270121	266102
M857T380	856.861	380.278									293349	236885	168546	280675	257326	243770	245816	246085	234328
M612T41_1	611.917	40.827									133505	61963.9	45105.9	46479.6	132499	48712.1	86832.4	78334.2	86719.9
M286T126	286.31	125.929									272207	305511	203761	235333	215768	243267	432163	439895	439742
M365T373_2	365.105	373.097									166227	151201	197300	132638	133590	122149	146984	153232	113325
M627T390	626.882	389.615									251116	297726	294631	254735	256521	318327	264270	274233	264212
M317T363	317.056	362.668									578069	586666	542691	542275	484912	548188	556007	558773	523047
M558T41_1	558.383	40.5355									56182	62754.7	35673.7	68201.2	49272.6	70762.7	52953.1	64123	55199
M803T169	803.453	169.293									518584	569244	471884	440693	402198	567994	550144	556695	556715
M321T151	321.257	150.76									854184	971702	867519	1.1241e+06	743777	1.09725e+06	1.10467e+06	1.11815e+06	1.1044e+06
M267T313	267.12	313.237									245188	187893	175805	287583	206287	208755	209680	214030	213951
M949T384_2	949.488	384.115									171763	123834	96471.1	259028	105796	107114	185610	180011	185443
M319T34	319.19	34.459									154759	173689	176475	164411	173307	164619	171750	180494	177409
M327T148	327.267	148.243									756293	686264	961790	920955	1.02438e+06	1.07932e+06	785403	785122	769468
M670T40	670.457	40.204									93189.2	63722.9	67546.3	68063.2	69439.9	47661	58169.6	58007	61318.1
M391T214	391.335	213.648									233283	85434.1	185145	432044	335579	92008.2	239542	239342	248622
M584T36	583.584	35.763									110787	125112	151126	112815	153366	163780	156552	163058	163505
M397T39	397.2	38.885									67942.3	71319.9	74937.9	120743	99786.3	65606	68415.1	69136.4	84065.7
M392T36	392.253	35.742									22364.3	23243.1	20772.6	19375.3	22796.2	12755.4	21780.8	19730.3	25767.4
M487T41	487.337	40.8435									170444	58623.1	42623.8	79922.7	117396	46517.9	69379.9	69363.3	65700.3
M435T75	435.324	74.602									561971	627099	547810	666758	529658	569261	520015	553907	555329
M583T176	583.398	176.24									791936	991660	639475	740006	480567	998129	642019	524871	488680
M660T41	660.453	40.799									131711	49400.2	69280.5	79396.3	76656.2	40509.3	84588.2	82414.7	82054.1
M213T153	213.163	153.102									3.28113e+06	1.75725e+06	2.29273e+06	2.03377e+06	1.7422e+06	1.79806e+06	1.18433e+06	1.4887e+06	1.49765e+06
M749T41	748.51	40.5235									127559	57154.2	75162.6	85737	85998	51339.2	86013	84091.7	81762.6
M576T40	575.502	40.204									68690.9	115932	129407	142785	92891.1	169436	124900	125846	124902
M355T92	355.263	92.208									845561	547440	1.04994e+06	1.46261e+06	307001	636029	956729	938944	1.0583e+06
M424T167	424.365	166.698									1.50484e+06	1.50869e+06	1.92095e+06	1.82305e+06	1.93244e+06	2.19283e+06	1.45251e+06	924435	1.45453e+06
M122T322	122.08	322.188									2.04752e+06	2.12487e+06	2.37568e+06	2.12539e+06	775111	1.90117e+06	2.10038e+06	2.17099e+06	1.71358e+06
M487T375	486.838	375.251									170826	165814	189910	152430	170349	173252	171381	171370	173777
M583T136	583.398	135.572									697946	739734	691184	694504	377601	846983	674158	623573	673913
M402T176	402.323	175.518									625272	749590	750606	441664	437973	1.45393e+06	725632	905479	734681
M1161T383_1	1160.91	383.153									367176	316878	347686	223461	363473	357225	352286	352877	325179
M808T41	807.553	40.815									78956.9	47588.9	26688.3	55448.4	43082.7	34645.3	49090.1	49057.9	50550
M137T172	137.045	171.812									36135	45235.2	447563	255724	43994.2	175473	181566	177776	177762
M357T40	357.067	40.149									50838.5	71040.5	67106	68958.1	132425	67841.1	64325.4	60912.7	64043.6
M880T383	879.963	383.461									114583	85153.1	23635.3	92262.5	66530.3	58231.6	94377.3	101763	101790
M244T151_2	244.263	151.421									139602	78031.2	65712.3	57417.3	56854.5	68081.3	160090	170545	159395
M500T41	500.345	40.518									131778	48805	50314	83658.1	93563.5	57644.2	83020.4	73540.2	83080.8
M92T2	92.0612	1.726									116617	73058.5	123966	67831.2	171620	49007.4	66320.3	67353.5	71986.6
M245T191	245.138	191.469									228764	191483	182876	274127	198495	224887	222442	223160	222443
M606T392	605.792	392.063									393668	392259	347617	345343	378087	369980	389175	389220	381868
M259T33	259.169	32.917									149924	180017	119142	150602	141901	134152	137874	149758	149547
M545T390	544.879	389.876									337730	312550	553556	285633	321770	321354	309099	313174	313186
M211T117	211.132	116.558									230451	256535	212671	263622	248228	255043	233922	232334	232338
M913T41	912.61	40.843									145121	107521	84844.2	102335	105037	63596.1	98429.7	96421.5	100160
M793T41	792.541	40.518									96579.7	67428.9	52774.3	61916.6	68116.9	71021.6	68760	66787.8	66665.4
M650T74	650.425	73.906									560485	377651	452043	538531	527523	516760	555768	584971	584648
M367T227	367.093	226.831									949180	1.02704e+06	1.13392e+06	843450	891572	874145	920719	910816	910673
M501T151	501.32	151.136									613994	716862	641332	683293	499340	1.10195e+06	645927	646189	655649
M1015T41	1014.68	40.839									136139	57529.6	55181.9	70895	89370.8	46151.7	63121.3	65576	65541.2
M615T33_1	615.367	33.23									109000	107030	113404	115110	135075	109866	106443	109753	110865
M319T178	319.242	178.397									568726	961185	631123	1.29961e+06	967556	775256	921397	939209	908426
M438T59	438.343	59.333									618151	790381	494178	476872	656115	602866	558243	564425	564280
M971T41	970.651	40.8125									141412	84358	63466.3	74596	100178	78553.2	102092	98604.7	102175
M283T83	283.174	82.828									114205	89665.6	90141.4	138488	560687	87056.6	183359	183467	192669
M333T40	333.204	40.2035									53220.3	101123	83078.1	74415.1	72293.4	72896.3	70717.8	73030.8	70670.5
M312T153	312.276	153.193									102933	102655	189638	81564.4	85919.7	211141	144168	244923	243675
M787T41_2	787.031	40.533									96284.1	80126.5	31948.8	35250.3	43179.2	28459.5	49101	49147.3	51220.9
M850T383_2	850.443	382.845									197864	214785	170361	185749	155732	234825	243876	252317	243694
M439T57	439.356	56.757									820205	594242	668881	597079	407103	503255	621517	612665	621758
M697T42_1	696.539	42.089									91923.3	110300	85242.3	118166	92797.3	116042	90137.9	90241.5	93211.9
M355T43	355.263	42.728									360101	466731	372548	352331	376185	429419	377553	385622	385751
M809T383	809.441	383.204									275783	211103	200785	125069	242518	259780	210869	216271	230659
M1055T384_2	1055.45	384.405									92269.8	99746	70864.4	136939	168690	192293	141880	139544	139543
M764T41	763.528	40.518									120776	64694.4	38140.9	60978.3	66448.5	36421.9	60787.8	64873	65049
M1084T383_2	1084.47	383.486									139919	79855.6	54189.8	244891	135519	70057.2	135096	134659	141892
M710T380	709.896	380.2									225995	257577	171204	206320	249131	237840	244619	251683	244630
M802T202	802.434	202.424									340810	348309	306935	361973	311585	355534	360667	360575	374259
M546T387	545.889	387.496									132066	141763	168393	148575	149165	143597	153984	147565	147619
M601T169	601.408	169.262									553253	604715	520593	459771	540402	576178	591043	591047	596840
M335T181	335.273	180.999									1.03614e+06	843627	1.00164e+06	724174	1.04041e+06	885027	769423	834666	835083
M363T180	363.268	180.486									401890	746661	697607	507771	245213	700929	629423	602218	626972
M187T183	187.148	182.804									1.17284e+06	331920	1.05229e+06	1.00359e+06	548425	580911	787943	777426	787986
M435T56	435.325	55.688									906219	783125	737558	715785	726076	768481	749096	800633	753406
M463T376	462.876	375.889									162524	164515	188981	156380	204359	217692	181930	180077	180067
M593T393	592.801	393.293									501013	504993	482729	519774	475357	474695	495912	488271	487401
M455T154	455.351	153.953									685083	690682	654498	850965	731025	679495	648742	661672	661529
M315T375	314.902	375.251									187162	170471	208425	176724	180923	177793	184710	183812	184709
M698T33_2	698.499	33.2375									56984	68629.7	78086.8	109270	86017.9	71915.6	81142.2	81071.3	79131.8
M569T41_2	569.385	41.455									126024	197765	81444.8	124031	108812	125476	131735	134711	132982
M166T188	166.072	187.896									266092	252310	224920	327957	238610	243834	283004	280348	280365
M529T376	528.849	375.872									207859	202420	221583	176622	204614	206588	203734	203721	202425
M355T118	355.262	118.004									485753	493220	883663	233685	867563	691073	587958	591517	636877
M432T109	432.28	108.833									76801.8	57574.4	37124.2	94949.7	652691	51545	159242	152558	159348
M767T381	766.927	380.939									388959	368688	333679	246437	253538	174647	246430	225892	246031
M691T151	690.506	151.136									266906	282661	204895	255222	253669	262266	263431	266350	264560
M680T33	680.48	33.217									87415	79671.8	94302.6	75844.7	86952.3	77013.8	84228.6	85136.3	90582.6
M147T575	147.112	574.74									824125	1.63236e+06	2.56522e+06	309803	1.08575e+06	1.37755e+06	1.21064e+06	1.2952e+06	1.29846e+06
M226T36_2	226.217	36.365									41603	27531.4	81765.2	60474.2	53998.1	45243.7	58157.2	56409.5	56458.4
M488T41	488.341	40.815									73473.7	119007	36908.7	106452	145873	70212.1	65164	62694.8	62606.5
M884T33	884.443	33.205									129947	153945	117498	145857	158514	148942	117802	119020	118997
M823T41	822.554	40.839									107770	76511.5	70658.5	75230.6	16409.7	42477.3	92346.5	92695.1	96689.8
M257T369	257.003	368.967									285495	298444	184444	446128	285380	265947	312984	316184	316178
M251T370	250.987	370.166									506416	500468	606475	666954	452635	515479	501034	506402	500836
M617T150	617.404	149.856									317607	347935	462198	236599	457947	363770	393156	429515	397898
M599T59	599.393	58.948									555133	541313	979627	296674	599716	380282	429276	475869	482757
M325T151	325.287	151.014									60717.6	174659	64569.4	58647	43948	74139.3	59164.2	60436.6	66778.7
M241T161	241.195	160.981									217976	414162	131616	155529	168232	542792	627474	657323	627181
M494T41	494.341	40.843									117408	75639.9	71565.8	50057.7	85692.4	42545.8	71303.4	71264.4	72519.9
M509T36	508.544	35.719									64661.2	27519.3	105665	51905	181041	76874.6	42400.6	47202.9	47241.9
M421T394	420.866	394.104									346869	377860	383942	401289	382799	340774	375701	375726	368336
M724T33	723.519	33.202									46582.9	44158.4	64249.6	82391	65463.6	52694.3	88473.3	90932.2	88482
M389T88	389.32	88.2425									568167	414223	396066	471978	440982	589381	448867	453680	448765
M203T178	203.179	177.52									1.06016e+06	217696	711331	843376	643318	411953	477772	463835	463942
M641T37	640.624	36.995									134277	102695	91020.3	84974.9	126793	126876	129480	140873	129812
M407T191	407.33	190.927									539057	289595	442222	399751	351589	472468	474892	454689	436630
M315T349	314.787	348.867									431675	413009	312714	569202	399097	389822	457632	457635	458551
M266T155	266.124	154.611									228219	227240	135008	282477	266305	270817	287092	272884	272664
M794T41_1	793.539	40.827									131600	100210	60363	97165.4	92853.5	62564.5	98430	95674.3	98263
M423T110	423.361	109.543									1.06039e+06	677945	626700	471817	492317	580646	731761	727541	822725
M272T149	272.294	148.873									87188.7	90908.1	86074	72496.1	95380.4	81068	152229	157145	157165
M149T33	149.023	33.244									117263	139199	153624	95567.3	108918	143809	160899	154623	154891
M1043T40	1042.71	40.2015									113970	68192.7	45861.6	73742.5	81194.9	62325.6	65182.8	65142.3	62983.1
M472T41	472.328	40.81									102621	60006.1	36781.7	67047.4	77787.4	53693.1	79038.1	78060.8	79023.4
M403T83	403.335	82.793									397229	561086	667707	443870	773205	2.07663e+06	446349	428422	446640
M403T121	403.334	121.203									1.0439e+06	1.00577e+06	790345	922443	689076	936592	953211	1.01877e+06	1.01886e+06
M645T380	645.435	379.998									179383	234876	173968	102504	171645	231989	177010	195149	177373
M163T671	163.038	671.275									634339	618323	480290	189594	657053	712219	665860	717265	719949
M375T36	375.25	36.364									50436.1	22725.7	37921	69998.8	83068.4	19294.1	60225.4	59176.3	56221.8
M163T655	163.039	655.099									2.68477e+06	546842	430073	497226	387227	521848	513845	512554	513842
M765T41_2	765.022	40.799									103802	79883.3	54925.2	55972.6	74824.7	40209.8	72211.6	72210.3	68938.4
M273T36	272.969	36.379									217085	448199	226945	196622	189354	262886	219173	217509	219176
M423T202	423.361	202.424									226397	236474	155326	342852	200282	235768	267011	264464	266942
M258T132	258.279	132.334									302787	315122	226139	227770	148127	259394	501606	501653	510234
M294T40	294.215	40.1845									70335.1	75214.5	73919.3	74641.9	49594.5	87425	72162	77781.3	77657.9
M534T120	534.487	119.833									336789	307684	273722	290732	299055	321420	306825	305653	309313
M213T187	213.163	186.898									725280	684090	787961	420220	369130	648691	765764	769012	679479
M208T36	208.169	36.386									21903.1	7105.81	55202.3	47844.3	66929.6	56096.1	29753.2	29712.8	32210.5
M327T42_2	327.267	42.427									174942	188033	122493	163026	139785	161037	160337	174670	174307
M838T41_1	837.566	40.807									91872.4	57119.4	60717	63884.7	97332.9	49808.1	65647.6	64591.7	64580.7
M177T41	177.112	40.839									83199.8	39593	43536.4	57464.2	72140.8	79279.1	70729.9	66267.9	66622.6
M591T34	591.496	33.938									110179	160376	102914	96525.6	124847	122287	131019	131024	132840
M327T92_1	327.201	92.441									76334.9	85777.3	58666.9	110672	517196	70193.7	179074	179106	184250
M957T41	956.635	40.8435									86663.7	53586.6	42203	49830.4	91963.6	43393.1	61425.3	61669.1	61169.2
M973T383	973.448	383.443									155331	136612	110023	112990	122412	185151	181572	181674	191566
M91T671	91.0537	670.617									172001	153805	175818	350369	264051	349621	156470	155041	164959
M217T169	217.195	168.62									492921	498329	612470	382169	301199	477593	589381	565343	565891
M855T41	854.568	40.844									116484	97339.2	73971.7	94453	107696	53857.1	94243.4	94292.3	95441.7
M279T40	279.23	40.203									81512.5	86545.7	50591.4	75002.1	46410.7	75004.6	47967.8	48901	49683.7
M561T36_1	561.31	36.0845									42593.1	20590.2	71644.7	23638.5	33200.3	41299.7	38007.8	37921.3	41751.5
M381T146	381.278	146.372									585021	644630	499785	360977	412283	625302	655671	677972	655771
M810T144	810.462	143.828									441037	496194	936580	842456	865925	617585	817652	812867	702506
M282T40	282.052	39.515									101737	91465.7	49608.5	35427.6	162683	31737.5	66996.8	69966.6	66477.4
M353T128	353.283	128.152									420112	417211	393916	315907	547445	349307	351810	351835	357691
M1014T383_2	1014.45	383.413									118830	151932	44112.4	147685	82685	155122	174410	169435	169604
M436T144	436.328	143.509									425507	437401	352515	346624	497647	515634	478645	478686	467666
M189T151	189.163	151.461									650053	724747	811756	709714	1.37121e+06	987294	729286	722523	556911
M729T41_1	728.992	40.844									61451	50818.5	25571.7	27319.3	36422.1	32221	46761.4	46600.4	49813.8
M353T363	353.085	362.678									239118	237510	121693	312307	182878	174533	241647	237968	237767
M635T391_1	634.812	390.895									285997	283828	404555	277601	268883	283202	277758	278083	266355
M225T255	225.084	255.285									117021	130038	84246.8	198477	110776	133991	142784	142801	145070
M81T119	81.044	119.132									425136	407473	317866	443815	403198	342230	404994	400502	404895
M327T178	327.267	177.965									417418	535157	353354	280307	212988	305874	501066	408407	406836
M456T41	456.316	40.81									62900.8	27344	28870.3	42017.4	65238.5	42228	39390.2	40200.8	38331.6
M821T200	821.458	200.488									478792	496151	416502	367784	277166	482000	448833	448891	441615
M390T156	390.323	155.977									1.13491e+06	1.49877e+06	1.11934e+06	1.29218e+06	1.22876e+06	1.15644e+06	1.13569e+06	1.13085e+06	944850
M362T81	362.326	80.902									332466	375156	375054	397723	396375	304729	408475	409675	437881
M347T41	347.221	40.843									50489.5	52339.9	39626.9	51260.7	34516	64297.6	53659.3	54010	59691.5
M173T39	173.132	38.919									173150	196474	220271	191439	182696	202481	211463	216989	100242
M418T43	418.389	43.0775									79725.6	72232	77906.3	56381.3	67775	63216.6	122025	127532	121527
M175T483	175.118	483.276									282703	460801	1.50153e+06	187081	404140	137396	971305	967373	828018
M311T34	311.259	33.884									39965.2	56126.8	27338	23125.2	65505.2	29410.4	59978.3	68389	59164.3
M163T3	163.039	2.671									720606	653277	120707	440842	613281	445691	645525	640476	677191
M307T150	307.241	150.173									638993	543570	716191	609415	528745	1.21936e+06	650039	668010	748028
M307T148	307.205	147.635									795345	431049	442956	454724	723656	425417	558884	468586	557619
M830T140	830.429	139.702									584297	1.38535e+06	582689	404409	568999	729354	600094	600274	577566
M295T594	294.951	593.69									1.0873e+06	1.09121e+06	1.12372e+06	583056	1.11296e+06	831936	1.30654e+06	1.26385e+06	1.26235e+06
M955T41_1	954.655	40.8125									102060	77780.9	77745.6	76854.7	126330	55819.6	81421.3	81611.7	83575.4
M653T41	653.365	40.526									91341	99598.3	84243	121922	96855.5	108115	83606.5	83620.1	81564.3
M357T169	357.278	169.299									465298	621582	435788	456043	461202	418815	503435	503290	493514
M567T165	567.366	164.537									1.1405e+06	1.03011e+06	1.1782e+06	248639	459224	1.2041e+06	502549	1.04608e+06	1.06029e+06
M500T393	499.828	392.683									244129	238387	276860	249020	228362	230725	230962	230978	226913
M332T45	332.315	45.3015									27194.4	36510.2	197618	36136.8	30004.8	34226.8	32441.2	34478.3	34447.1
M799T120	799.424	120.117									615442	927997	433463	703441	576297	616318	621274	603622	612593
M227T122	227.127	122.037									42383.3	60545.6	210322	212739	54669.1	140554	133523	130929	130931
M279T151	279.211	150.504									814151	712886	783520	673797	819987	855539	821941	1.25536e+06	893941
M241T183	241.195	183.227									161111	191240	232875	97169	64942.7	159248	233406	344103	215473
M388T101	388.253	100.685									57388.6	49334.6	36305.4	92793.5	594440	38043.5	139661	146501	139514
M797T41	796.526	41.172									88335.5	58795.9	44222.5	91939.3	93150.9	40662.9	84113	81746.7	84087.3
M652T116	652.441	116.251									309252	298639	129170	229816	197246	275662	258407	258266	249944
M301T192	301.165	192.221									98971.5	114620	79697.5	94849.9	108874	97615.9	94267.2	94263.4	91886.9
M737T120	736.532	120.05									235222	220672	232722	228853	233647	269192	224246	229655	229591
M1137T384	1137.46	383.719									118100	96955.5	96967.7	259521	149049	166287	125354	137181	137025
M782T40	781.535	40.2465									83178.1	43927.5	36020.9	53920.5	79223.4	32801.9	61607.3	61571.4	64100.1
M911T392	910.694	392.175									342106	374897	316258	324735	289460	346494	330258	330266	328380
M501T183	501.32	183.288									442974	305375	337812	353781	272208	324999	334278	334592	358515
M772T41_2	772.027	40.839									102858	63140.9	43018.4	50595.5	79409.1	29344.5	57834.7	59132.8	57877.3
M847T129	847.443	128.925									393746	482158	428678	383521	349942	568111	468378	468593	474537
M558T388	557.872	388.325									77863.3	44351.8	50305	36469	68423.1	63555.4	61365.5	61397.7	58277.5
M195T716	195.087	715.786									180289	210539	44976.7	101041	294629	147760	327321	285055	264973
M523T150	523.341	149.562									549580	557586	511895	751483	546811	312052	524770	554563	554679
M956T381_1	955.906	380.904									110249	212288	279774	83630.2	210340	256685	142658	142857	120295
M123T38	123.116	37.654									88460.7	95978.6	81575.2	192972	60044.7	123599	98181.9	102768	102719
M717T150	716.522	149.882									155648	158727	158679	159408	171548	130695	159256	159279	160506
M209T36_1	209.154	36.379									66457.8	49113.4	70797.8	82338.5	105133	85309.5	57420.7	54813.3	57470.6
M799T390	798.819	389.876									114472	108918	97254	142502	73930	93110.9	75718.6	77753.8	77708
M293T79	293.211	79.016									429789	443745	345007	414908	407306	436430	431330	397312	431050
M224T450	223.976	449.651									569844	295298	285491	284744	493097	576363	630045	626989	696934
M609T33	609.398	33.229									56714.4	60814.6	57644.3	59852.5	58872.5	56142.2	59291	59400.5	62047.9
M841T142_2	841.433	142.232									263435	288929	200242	238762	237509	270665	262717	264293	262082
M195T684	195.087	683.988									107127	510856	369656	873156	533425	437440	480365	480368	450554
M195T699	195.087	698.738									510084	367965	475816	510142	469732	495705	491129	485049	532746
M523T36	523.245	36.438									35541.1	17173.2	34238	37917.6	11738.9	18177.5	32562.8	35881.6	32618.9
M228T146	228.268	146.342									131078	46669.3	114990	108567	50936.9	173517	162191	171149	170912
M704T41	704.482	40.815									93572.1	26903.6	61984.3	61827.6	63598.3	44523.9	63019.7	63578.1	63597
M597T112	597.378	112.389									480285	408668	533747	263130	430325	460040	526009	494394	498065
M335T128	335.273	127.513									449297	553555	585234	621286	606668	839313	484385	504536	523435
M340T129	340.259	128.793									593186	518396	163458	302607	52827.6	151101	315899	306706	315912
M84T61	84.0439	60.612									131360	119144	111286	178096	133520	113329	139032	139050	140328
M351T37	351.179	36.707									26031.9	42931	39096.1	36679.6	21614.7	20987.3	40819.3	48485.2	48443.5
M356T323	356.156	323.375									155362	161328	74403.4	202723	167014	145079	165188	165229	167208
M927T379	926.884	379.346									46063.2	80457.2	116972	83109.4	77342.6	103162	86325.5	85380.9	79576.4
M99T119	99.0545	119.291									385180	393743	286233	491654	282897	337923	406342	406284	410709
M99T333	98.9746	333.49									1.35984e+06	284109	599288	310612	925227	1.02319e+06	662377	750596	763599
M523T190	523.34	190.049									551317	598952	578815	622251	296876	560831	540313	416703	538576
M229T36	229.121	36.392									73451.2	115526	31788.5	72619.9	57568	101061	72062.1	74249	74175.7
M349T41	349.198	41.1435									73317	50167.5	85467.7	183082	170643	104533	160724	159065	159067
M666T35	665.532	35.089									71655.8	54518.3	58450.3	62232.2	53705.7	78744.4	93428	89108	89116.6
M224T188	223.976	188.358									338513	488494	446450	448235	258158	383518	464248	460256	436275
M301T54	301.165	53.6555									57961.7	28984.3	56093	119894	34460.7	63902.3	57523	60409.1	60324.8
M308T300	308.121	300.122									142331	150969	106282	183745	147834	148023	141518	141763	144717
M816T41_1	815.556	40.799									95421.3	58874.7	56505.9	64618.8	86303.9	56674.1	65504.3	61750.2	65614.9
M198T36	198.185	36.405									27083.6	18167.8	113492	75528.7	54577.1	57739.6	55176.3	52961.8	54325.9
M140T221	140.001	221.274									992626	1.67781e+06	211237	1.27134e+06	272286	2.09625e+06	1.74789e+06	1.83407e+06	1.72837e+06
M288T366	288.166	365.817									217348	205549	168615	268304	198711	198896	224130	223981	224130
M275T76_3	275.164	75.864									4074.51	3733.5	3319.35	3498.17	4559.78	3688.13	296588	302971	302941
M275T77	275.2	77.122									523532	489924	262528	454160	655525	478594	425241	425297	397329
M616T41	616.426	40.5315									98947.7	52911.8	52181.8	54332.7	55130.8	53141.6	60700.2	55298.4	56042.3
M91T99	91.0533	98.775									115120	200808	100897	479918	152368	200875	199897	231671	200509
M203T392	203.052	391.75									171356	178065	174331	121961	165526	155116	151941	151940	152450
M581T160	581.347	160.477									201530	245593	252288	226393	205553	380391	308095	261814	260336
M327T156	327.231	156.09									1.0627e+06	1.43359e+06	1.31027e+06	977801	1.0789e+06	1.86797e+06	1.65581e+06	1.65344e+06	1.33337e+06
M267T40	266.999	39.527									73655.6	36533.6	41810.6	40055	53000.1	50360.5	62185.5	60299.5	59863.3
M221T63	221.154	62.875									127964	301195	158797	217363	107961	133096	133083	132986	136785
M195T660	195.087	660.384									346133	383753	1.2487e+06	190377	374716	410184	435314	381477	386179
M583T177	583.362	176.733									676188	179307	485571	139304	197223	243317	184392	191063	191090
M986T40	985.671	40.2205									104765	32079.9	36847.9	38079.2	51068.5	31907.5	36295.1	38906.7	38932.5
M215T277	214.953	276.825									1.02318e+06	459462	804578	629019	502716	525661	569081	605996	555775
M255T367	254.967	367.052									255885	242530	123806	351416	219899	197192	255072	255080	253086
M476T116	476.306	115.69									60533.3	51846.6	30302.1	91664	488897	43717	136906	136952	132390
M959T46	959.368	45.89									247495	265525	218095	249425	264865	240686	238974	263142	241162
M723T41	723.491	40.518									104103	57516	56521.6	73049.4	86038.9	46604.4	77622.4	67302.8	77594.6
M339T188_2	339.268	188.125									485967	544694	601416	422611	353429	458733	492080	494519	477572
M803T150	803.45	150.157									401679	321125	387719	364818	400606	398298	401971	387645	401111
M573T392	572.806	392.446									243377	245597	243963	238221	212437	233775	250286	246150	246036
M599T93	599.393	92.7325									456181	349328	558791	315972	378496	991464	370513	393915	369884
M741T169	741.381	169.147									198274	181869	127534	158145	137911	283960	215098	203881	204152
M442T40	442.303	40.237									61718	28478.4	42318.2	48192.7	56835.1	10673.1	40283.6	40760.3	40294.1
M239T148	239.179	147.632									545640	435105	389128	419252	397087	371301	559880	530787	529193
M315T348	314.845	348.25									8108.14	386860	8574.68	8663.02	9894.21	6951.47	8178.03	8120.43	6304.99
M247T290	247.166	290.165									555689	566075	622568	601784	479041	566989	565926	552189	565754
M482T380	481.929	380.278									181170	150928	150307	193012	192303	186862	181563	181558	177204
M341T156	341.283	155.881									273089	307853	44145.2	266739	347384	454553	285316	284269	285765
M359T85	359.37	85.406									90874.2	122167	94572.2	52756	70264.7	84353	180242	181097	191519
M137T38	137.132	37.611									51495.6	42074.7	38005.9	53926.5	31753.3	57440.7	94178.1	82566.3	82766.7
M553T158	553.352	158.026									341192	308925	336225	306412	164913	323528	306951	310944	306866
M825T383	824.971	383.485									170416	144273	89566.9	165708	138416	101264	129918	127279	129849
M407T128	407.33	127.849									962347	769324	704935	641144	641860	587250	519514	546380	545682
M363T93	363.268	93.087									830607	641592	637976	513523	835956	558550	565305	567377	501189
M363T92	363.304	92.285									92730.4	223105	144889	59092.8	941680	968421	617467	425986	615496
M1096T384_2	1096.45	383.775									153998	140079	75767.5	213251	156456	109030	136054	160442	137363
M513T384	513.401	383.774									157570	172795	104176	239206	155664	148528	152379	151638	157623
M826T40	825.562	40.204									79427.2	49434	43809.4	54807.1	65062.1	41736.1	54144.7	54154.6	52259.1
M321T187	321.257	187.159									703443	528117	320543	981188	542618	578001	576609	576399	555424
M581T173	581.347	172.527									295448	456191	74052.1	441740	434376	629662	504451	381681	370591
M579T156	579.367	156.423									962394	392618	326765	299175	277182	590490	404200	433631	400742
M812T175	812.478	174.862									473318	306541	216430	891359	910861	167252	831200	830645	663813
M195T3	195.087	3.487									90202.9	185898	232537	80287.8	222254	328960	286276	292874	362904
M225T149	225.163	148.908									356145	339447	313134	462005	257926	453113	350166	343708	349950
M481T35	480.514	35.089									104855	86911	111778	91816.9	148002	115031	75047.8	75528.7	26638.4
M163T57	163.038	57.0385									623481	575059	580779	914538	316711	446082	583266	575479	575566
M338T135	338.342	134.889									173960	181435	123088	35597.7	178983	175220	70287.5	90459	66763.3
M765T393	764.738	393.096									289608	279459	275777	264668	237794	280502	281762	280619	280616
M326T256	326.207	255.976									187444	178623	131936	236041	138974	154477	184212	184206	184953
M939T380	938.865	380.2									108524	90840.6	113535	102145	111952	102937	128967	121902	121800
M818T208	818.436	207.571									329844	473231	330822	974785	1.06164e+06	957824	771061	762952	544504
M263T39	263.128	38.5945									26231.4	54754.4	39849.5	87399.2	49133.7	66244.8	60639.9	56886.3	60812.2
M818T131	818.432	131.049									211488	181920	233772	172064	222151	137114	394759	394533	406962
M670T380	669.897	380.122									121271	129395	207003	154885	135109	120979	165139	165107	150715
M1148T41	1147.69	41.166									38736.2	22532.9	18375.9	88024.9	26631.6	20977	40379.1	38838.8	38883.2
M1148T40	1147.76	40.204									16421.1	14905	20295.8	119864	14558.5	10326.9	39076.2	27951.8	37504
M235T275	235.165	274.745									114780	109832	56949.3	114596	112891	77276.3	115689	115430	120718
M791T380	790.889	380.2									149948	143418	143477	162513	157623	153949	162717	158931	158812
M363T187	363.304	186.57									87221.5	67103.1	113725	132046	72462.5	211393	176274	136010	77149.4
M311T152	311.237	152.033									540499	478239	424302	720502	272624	824760	978996	964469	964492
M282T316	282.083	316.395									232047	175344	114770	243592	213182	192006	200334	200374	202942
M235T368	235.021	367.525									142777	133624	59330.6	288058	106310	96919.8	153799	145490	145499
M171T35	171.1	35.188									104850	104371	99139.3	119103	66645.2	98946.5	126884	143077	128912
M307T58	307.226	57.875									242167	223992	266207	241203	210919	262684	232020	235128	235018
M356T177	356.266	176.546									193435	286944	332370	365771	639084	630425	403342	403231	418172
M235T432	234.917	432.419									324637	534500	253934	380049	44576.8	332581	227357	122388	228739
M389T58	389.319	58.288									768573	518854	913809	466626	537521	1.28138e+06	593679	589859	593698
M365T128	365.283	128.152									337998	369868	303906	313668	313976	330014	321484	319343	321503
M160T288	160.036	287.98									141606	184091	119948	265597	136344	161408	185233	194039	194051
M116T311	116.07	311.407									276107	238620	380731	375767	250864	317901	335113	337661	337673
M402T192	402.323	191.565									275467	188003	153486	374615	157545	259421	286782	275497	286522
M814T140	814.433	139.741									490295	566529	379660	675183	436567	480145	477449	458885	460638
M239T75	239.149	74.8865									157518	109378	98103.2	152247	571577	116686	165033	154579	164954
M845T111	845.429	111.022									538147	1.17785e+06	602825	1.01766e+06	703571	553867	907689	846810	916034
M403T104	403.335	103.996									746258	696453	646614	365266	277599	623229	599938	571095	599683
M1073T41	1072.72	40.518									73293.8	42609.6	43063.5	40738.1	59587.9	44305.9	45554.8	45516.2	47369.1
M359T34	358.979	33.911									39822.9	6160.09	36869.2	65333.7	27156.4	27156.4	31747.9	31826.2	27615.8
M251T423	250.949	422.717									4098.07	155228	5458.01	9902.61	204854	5005.1	4859.46	4976.99	4975.04
M635T375	634.811	375.265									105305	120371	120437	133438	125403	113192	120649	119674	120655
M815T89	815.417	89.1865									464145	451377	506525	490265	358288	610047	516541	494148	537579
M800T139	800.42	139.036									372598	1.08156e+06	932490	274365	260515	507020	827094	798480	769899
M596T439_1	595.8	438.803									274014	243810	58646.4	239211	54175.3	190193	214177	213957	218133
M109T168	109.101	168.197									289560	351312	296895	237551	302492	286113	366675	342370	366903
M195T623	195.087	623.258									2.59924e+06	2.73413e+06	589881	2.17987e+06	2.18378e+06	2.36601e+06	1.61016e+06	1.35895e+06	1.61037e+06
M870T33	870.427	33.199									82898.3	89706.5	71155.6	89180.2	93570.2	87296.3	69965.1	73117.6	73054.2
M617T183	617.404	183.071									468037	461862	412479	329822	243775	361547	398286	416583	397417
M597T90	597.377	89.514									327957	315592	387238	279291	356526	252654	261541	399289	268867
M242T363	241.965	363.288									255219	277797	210320	265906	252315	253718	259670	260647	260647
M365T426	365.105	425.938									173135	187565	151066	112561	167475	92734.8	204473	185057	186040
M147T41	147.101	40.526									58027.6	23054.9	45642.2	41154.3	60333.3	114991	36318.8	33249.1	36310
M309T282	309.04	281.943									119540	100204	304811	128201	123667	284410	131184	128017	153239
M859T164	859.443	164.111									213674	224062	185664	182499	207315	220144	207458	209615	207475
M234T47	234.135	46.658									255850	278720	37037	237190	226231	188629	183837	196034	195832
M408T173	408.334	173.29									335543	470000	284111	311100	663379	339319	338577	357931	338430
M201T154	201.163	153.682									2.09076e+06	1.1524e+06	1.9625e+06	892221	1.44346e+06	988776	969959	971230	839967
M504T42	504.336	42.149									93460.4	57951.6	42178.2	60015.7	91567.1	32028.9	56156.1	56082.3	58276.5
M569T66	569.382	66.371									255233	238538	162091	209210	200473	82924.1	289711	296795	289304
M581T164	581.383	163.686									427645	492644	384316	520570	404657	542579	542835	520788	519981
M793T40	793.044	40.157									67916.8	4732.44	25461.8	12952.4	28751.6	4758.5	15520.9	15596	10872.3
M195T30	195.087	29.69									903077	471927	888271	573413	607512	629468	552221	493245	549869
M845T41	844.574	40.8045									93113	37412.5	31247.9	25059.2	53357	18645.7	42469.3	42640.5	40879
M474T28	473.955	28.124									181264	234303	196085	197589	394945	198969	196974	199418	201340
M443T40	443.308	40.2035									86585.3	43674.1	29771.6	55546.4	53514.3	18488.3	45532.6	48483.3	47258.6
M944T383	944.426	383.069									86135.3	79256.1	106169	49412.2	84909.7	105810	63796.3	60137.5	63722.8
M474T41	474.327	40.877									90297.9	66287.5	56804.6	53505.2	100021	35857.5	66415	66025.9	67126.4
M250T249	250.129	248.814									81061	88996.7	129510	180472	91809.9	123237	129217	128767	129415
M495T168	495.346	168.019									200570	269086	172259	215226	121983	239634	349574	352082	415172
M599T79	599.392	79.016									493114	566817	343946	395704	370262	464947	373396	358786	372300
M569T115	569.383	115.338									618887	270652	290709	144747	610550	262364	262796	260746	290968
M656T41	655.948	41.1625									121482	52205.6	53618.8	44781	54520.6	50401.1	54719.6	56239.2	56228.3
M658T66	658.4	65.599									618946	541201	287003	449782	419536	524687	440482	485856	483021
M593T375	592.801	374.637									109133	111071	126456	107283	112246	111375	111961	112471	111958
M267T167	267.211	167.395									400951	317392	297516	1.02762e+06	150759	240973	532380	632959	527539
M235T41	235.161	40.526									55287.6	90647	75181.6	33993.9	66830.3	73389.6	68437	65526.3	69938.5
M364T254	364.197	254.432									343484	358272	285483	385347	342896	335360	346351	350161	350168
M467T34_1	467.279	33.851									52478.5	56208.7	62444.3	59310.2	66705.5	55238.9	69989.8	72462.2	70019.3
M680T117	680.471	116.846									360635	297233	210390	239286	211793	373540	267446	267461	264698
M586T167	586.417	167.343									576352	548128	490532	355519	309789	393886	533901	542706	542540
M583T122	583.398	121.834									363950	366648	303183	378197	399087	376713	367125	373069	373110
M217T187	217.195	187.118									447664	505550	373211	207246	412679	496160	472116	471188	471188
M812T160	812.478	160.218									319264	243585	285002	281745	266912	373983	259790	262690	262663
M899T41	898.595	40.87									93037.5	55304.6	61957.5	69355.1	70411.1	45230.3	66311.3	66721.4	71769.3
M717T391	716.816	390.544									167279	174154	178837	157136	163583	155674	170591	162935	170645
M678T73	678.458	73.3475									371899	289161	791195	968800	971653	249811	925408	925428	936542
M764T40	764.029	40.182									36708.2	16657.3	13081.9	27530.1	33940.8	11719	18766.6	19835.2	18686
M185T149	185.132	149.259									613084	528462	296888	444670	260269	759820	550162	520823	523224
M109T148	109.101	148.448									399608	239480	301492	460108	576230	386307	372267	376725	376805
M367T155_2	367.299	154.624									269601	253140	195038	211826	282108	273548	248806	233137	233138
M605T41_1	604.912	41.481									48297.5	34185.7	29673.9	12005.1	43653	19708.6	30166.6	30958.5	32184
M381T41	381.227	40.839									86541.4	87571.9	31909.2	98555.9	71938.3	94058.8	72081	74600.7	74611.8
M409T211	409.345	211.416									371075	194859	205287	209281	249665	212320	145270	213527	186401
M553T172	553.351	172.458									280758	733453	170535	254400	175159	424634	289527	293763	435529
M623T36	622.613	36.359									93325.4	91392	103340	92704.9	106146	95971.4	87911	93729.2	91496.4
M273T715	272.969	715.376									149770	399650	252843	246498	346814	298165	191093	191200	183961
M371T349	370.753	348.867									296346	285108	211880	397369	266511	275770	302662	303942	303950
M476T159	476.238	158.631									83811.2	80654.4	71813.6	82833.9	80205	88073.1	83685.7	83783.3	81333.6
M835T239	835.444	239.088									309274	320395	192141	225992	146669	277693	241396	239210	275446
M884T40	883.601	40.2205									83459.8	43290	37908.2	51984.9	66861	35236.4	46924.2	47664.8	46928.3
M310T124	310.261	124.113									475041	500346	127955	554227	522623	499107	487596	435727	427837
M653T55	653.365	55.365									83980.3	126010	123431	87968.8	131096	126502	142728	142677	151192
M675T383	674.955	383.461									47102.4	62076.1	36555.8	71096.8	70802.2	84885.6	67947.7	61996.7	67437.1
M581T149	581.382	149.062									332343	523058	481485	291225	395702	336488	418751	414460	418787
M651T390	650.844	390.255									184239	153416	157842	127344	150817	165903	140572	138460	140583
M106T382	105.995	381.568									131123	192672	210322	219025	92743.9	239170	222116	222211	212689
M465T155	465.335	155.314									271043	846383	386951	324084	389392	316066	293524	348271	281562
M161T157	161.132	156.749									523892	253974	360918	305455	671653	307173	443934	228385	495118
M911T375	910.695	375.264									82599.8	95600.5	97095.1	93120.7	91748.1	95549.1	94457.1	91447	94552.9
M137T348	136.939	348.25									198254	203136	117637	309803	178528	170017	209715	210790	209726
M408T155	408.334	155.355									522896	536886	476500	527437	512833	599002	538755	575706	537630
M295T19	294.951	18.955									274938	334458	703118	556698	374300	189668	298385	313087	359305
M235T38	235.206	37.671									14471.1	13025.1	6103.26	7763.95	64934.8	10921.9	25803.1	29692.5	25819.5
M275T106	275.277	105.92									255069	23853.9	28967.4	21060.2	24354.4	27150.2	29235.4	29395.3	37920.6
M247T56	247.147	56.4755									215758	257544	156747	379485	204361	219288	228672	227486	237327
M335T36	335.313	36.387									28882.8	16380.7	33934.2	42107.5	22333.8	15812	42675	42858.5	47529.2
M671T67	671.355	67.012									227275	221181	175038	421680	186720	428279	286173	223692	224010
M626T393	625.79	392.683									218027	230543	230056	237426	212362	237194	218028	218026	215616
M353T161	353.247	160.981									301959	519167	305717	276577	264149	634906	566115	563742	507059
M473T150	473.289	150.151									447517	310586	320687	255745	316906	335685	310786	304388	311020
M473T183	473.289	183.272									203377	188613	182790	190720	147316	211180	187853	184653	187861
M769T33	768.577	32.668									46730.7	42869.8	61844.6	79506.7	69057.5	49154.9	77139.2	80909.4	80919.8
M176T288	176.01	287.787									121006	122549	87658.5	184127	113580	108698	124061	127172	124180
M273T603	272.969	602.961									365039	1.52979e+06	1.91932e+06	1.37827e+06	1.10963e+06	1.57925e+06	1.25657e+06	1.31836e+06	1.3182e+06
M105T1	105.069	1.347									79333.4	115292	32878.6	43703.4	36402.3	26190.3	77558.3	65894.5	67766.7
M739T382	739.418	381.521									71607.6	41660.8	80151.6	37716.4	72294	78056.2	69073.8	69076.6	65424.7
M517T377	516.869	376.527									59738	67266.5	69617.7	51868.8	81429.7	53044.5	66743	68146.7	66789.6
M290T54	290.269	54.198									299547	451728	332212	315687	239622	254708	302448	330352	330272
M112T255	112.05	254.737									10303	201709	23350.5	16694	21411.9	21738.7	20953.8	20967.4	21684.1
M203T92	203.179	92.415									508234	330172	438542	427779	251311	547204	362936	404526	369364
M195T162	195.138	162.172									371947	395539	344595	313588	315074	345363	398164	398594	397993
M569T392	568.84	392.063									263152	288605	261373	230489	239941	280558	244229	244236	242244
M110T412	110.07	411.932									2.17527e+06	2.19909e+06	2.09214e+06	2.452e+06	1.58878e+06	1.57799e+06	1.67486e+06	1.81014e+06	1.81176e+06
M990T383_2	990.489	383.413									70932.2	62569.1	43533.6	64829.9	37669	96289.4	75486.8	70267.6	75759.8
M779T148	779.457	148.285									198027	314525	201476	196626	187782	479823	192369	194336	242699
M310T91	310.261	91.2975									450282	481592	519556	597548	446593	602922	363591	361625	406569
M275T433	274.91	432.833									62060.1	67239.3	409467	76697.7	147424	169713	343403	208825	347027
M178T178	178.122	177.648									49694.6	50144.2	23090.4	74003	35346.7	35003.7	48866.1	49690.8	49072.5
M407T158	407.364	157.793									747979	446539	808586	766771	257278	287852	765240	910029	769411
M283T155	283.242	155.28									657155	484944	335047	460772	160917	811835	539781	703814	591477
M450T37	450.232	36.993									16500.3	20812.6	29713.2	26009.6	13126.6	56085.3	29819.3	46545.5	45929.4
M193T36	193.158	36.466									89974.3	84111.9	101815	78510	98835.5	80125.7	68924	78141.1	78885
M244T256	244.079	256.495									131687	139598	51930.4	176026	123031	149115	145385	146172	150085
M608T41	608.414	40.8515									62425.5	28556.6	21713.3	10315.7	32254.4	22886.8	19860.1	20285.5	20189.2
M211T36_2	211.169	36.393									61255.9	32821.6	95117.6	71653.3	62750.2	74059.8	58851.7	58858.9	60121.5
M353T164	353.283	164.111									411644	481823	312350	295461	354609	484149	435781	342119	340889
M363T28	363.311	28.124									33355.3	103384	34319	57687.5	59838.3	67319.6	93650.5	93436.2	96824.3
M283T37	283.282	36.989									41295.5	80929.7	43498.6	11214.4	49171.6	27473.4	20784.8	24553.4	24620.4
M652T389	651.855	389.236									82180.6	56848.5	64946	65640.1	63297.3	76035.5	63608.5	61998.4	62850.4
M738T41_1	738.485	41.496									104680	47314.6	41797	48725.8	58515.7	16974.8	46251.9	43675.7	46196.2
M299T41	299.295	41.45									15925.4	71055.7	9771.54	10841	8234.41	19477.9	21684.4	21690.8	23079
M1044T383	1043.97	383.461									49397.3	36516.5	24930.1	79251.5	37268.6	37740.1	35439.3	34616.4	35441.8
M234T132	234.134	131.635									251602	275813	200310	322563	240916	228991	262792	264888	264925
M417T157	417.315	156.988									630428	1.06131e+06	865854	229707	394241	451502	428651	411027	411193
M453T349	452.699	348.875									266050	264095	193368	354900	256384	246160	286436	286456	288401
M316T510_1	315.677	509.783									186352	202662	93903	226306	185090	162547	177916	177926	180498
M821T382	821.422	381.913									54772.2	46068.8	89857.3	52992.8	76827	90550	54471.8	58748.4	54680
M403T58	403.335	58.044									591755	392363	305620	392388	371766	401720	402417	420723	422325
M943T41	942.618	40.859									80808.4	47438.1	15593.4	28285.4	45973.4	10314.7	45653.3	44350	46811.9
M816T202	816.422	202.027									122479	121708	93669	116403	151072	887608	166163	167015	173007
M311T181	311.201	180.67									4953.85	6816.44	8311.81	11200.3	68812.6	17495.6	29427.1	28968.2	43252.5
M232T101	232.119	101.427									397553	398874	278857	433542	342519	352293	385308	385183	381546
M84T549	84.0801	549.365									551148	500010	335872	863033	268988	280977	304148	338690	156128
M281T91	281.226	91.005									735872	639207	801239	730423	755875	364888	525321	525518	504834
M134T198	134.032	198.152									170135	161796	205098	34626.8	167784	179755	154591	154590	154311
M439T215	439.356	215.274									199398	425831	130856	207121	161044	189606	197488	197480	200399
M671T92	671.355	92.075									653878	650333	627296	672706	643169	682024	622590	624619	642070
M326T34	326.341	34.485									44649.3	32739.3	42454.5	30128.5	34670.9	33224	37621.7	40005.2	39994.7
M838T141	838.494	141.152									241318	444040	407926	209185	207200	446089	294974	297894	329509
M400T67	400.378	66.983									141293	124433	152975	132054	133095	128132	178553	184338	178535
M407T41	407.331	40.877									107227	141311	101548	135003	87509.6	149197	123303	123302	125623
M1195T33	1194.82	32.9335									77197.3	74435.3	67903.4	74664.3	76556.5	71070.5	76688.5	79595	76911.8
M189T36	189.111	36.369									51191	49441.9	51675.9	51109.2	18232.3	53329.2	48425.5	48616	40262.6
M92T52	92.061	51.911									141666	122537	121254	127676	156980	161913	112874	119085	111114
M816T41_2	816.053	40.807									70351.9	42955.7	39312.7	40312.4	57874.6	20095.7	38210.1	34672.3	37634.2
M680T144	680.472	143.512									205610	189970	119271	23289.8	184951	182320	191066	184568	190772
M353T187	353.283	186.694									256274	239519	185585	239631	130392	109533	333213	430772	333640
M421T215	421.345	215.273									183640	179493	133244	233774	145551	188254	201393	201396	203578
M849T184	849.404	184.259									672930	603081	322586	345652	218260	873157	348700	362070	360948
M436T41_2	436.328	41.448									82724.8	130719	82177.5	107775	98051.2	101377	97400	96538.1	100531
M363T117	363.267	117.251									803943	730059	757858	750750	482426	856970	665320	745767	747867
M459T383_1	458.944	382.943									54444.5	58614.2	31018.8	25568.2	28508.6	16752	163540	116523	162088
M130T377	129.956	377.151									137576	126119	193347	105435	136987	136949	148941	140464	149053
M253T147	253.159	146.537									438951	235067	156671	179993	201815	469102	301862	304294	265556
M344T93	344.228	92.514									39975.8	40733.8	21018	41945.8	388327	16088	95470.9	95570.2	100198
M111T153	111.054	152.673									490823	516525	264227	815287	508430	337117	562286	496635	561836
M129T152	129.065	151.815									844638	661211	720276	726794	780366	475076	608973	552991	612369
M849T181	849.458	180.738									145098	141981	108640	122048	135076	162999	150431	148179	150428
M316T193_2	316.223	192.786									102171	100686	47325.1	101312	83574.4	91515.7	99328.8	99327.5	98695.4
M338T90	338.342	90.399									406222	387242	116710	87502.9	118929	140618	116835	116857	113994
M116T184	116.045	184.287									138786	154655	28804.2	157621	120198	123133	119605	119662	116911
M319T92	319.242	92.285									1.3289e+06	849354	850436	242328	601962	405225	708536	749847	749777
M267T147	267.174	147.038									187038	217645	230263	163935	217016	186297	208347	208266	227341
M159T158	159.116	157.949									537494	340924	803772	343552	673665	945978	302746	325754	325700
M313T183	313.252	182.587									710150	673834	930777	335341	253079	346312	676070	685109	676065
M1087T40	1086.73	40.237									84028.6	35873.5	51289.7	57394.7	57546	39971.2	54728.4	56190.4	56185
M402T93	402.323	93.164									254129	627499	372100	617379	674332	661879	579866	591137	591418
M763T40	762.524	40.2035									59969.6	30968.1	32329.7	20704.6	34320.9	32591.5	30151.3	29934.7	30992
M256T130	256.299	129.829									217120	98285.2	211972	162654	72493.8	207248	170399	177026	172348
M860T41_3	860.08	40.507									26297.1	8415.15	11203.4	9200.35	28243.2	4830.97	20992.6	18769	19049.3
M326T134	326.377	133.933									79957	30525.3	39528.4	31511.9	140053	88032.6	70313.5	68491.3	67986.4
M840T41	839.578	40.526									65632	58079.7	53996.8	58698.2	71618.7	34430.6	57646.1	59085.4	59043.9
M249T35	249.185	34.514									49782.7	51821.6	47566.3	32882.5	36490.6	45448.9	44776.1	46167.8	46046.4
M203T119	203.179	119.053									601349	421426	624720	593897	214734	584109	603157	456003	597224
M640T378	639.873	378.284									101763	99922.1	105926	104981	105226	104113	102422	99632	102469
M798T383	797.962	382.946									64045.3	71934.5	41377.6	85869.1	61349.9	82664.6	61408.9	55655.4	61091.6
M186T382	186.42	382.192									201735	207979	142831	216547	199174	157759	102681	99726.3	99875.6
M311T41	311.205	40.844									49141.7	29031.7	35252.6	96300.7	58369.7	74487.3	34039.9	37450.1	33549.9
M218T65	218.211	65.107									382217	397751	296883	305999	331346	340184	370004	370381	390776
M801T168	801.438	167.81									453251	449317	398773	200129	204215	189569	456878	451460	451488
M191T41	191.127	40.5015									65726.5	26408.5	38447.8	28310.6	51604.2	40326.9	45742.7	45798.4	43302.4
M803T203	803.446	203.175									313736	321035	272055	270490	282231	295290	297251	297243	292353
M203T43	203.179	42.759									281031	220435	175396	236198	162917	271117	227049	226751	221313
M263T38	263.237	37.654									75332.6	88814.3	53854.3	31312.4	79877.2	83409.5	88246.7	88287.3	82861.2
M348T220	348.203	219.677									748099	763960	437469	923476	817969	745182	696693	696665	670634
M1026T383_2	1026.43	383.366									54684.7	62468.5	57391.1	106729	71733	84707.1	64425.7	65112.1	64426.1
M349T155	349.288	155.314									1.05464e+06	402534	272846	940404	1.1387e+06	773699	632805	773918	776816
M149T162	149.132	162.251									309232	406715	150084	457145	89198.8	524298	264702	273357	295802
M227T191	227.128	190.941									128100	113876	111447	115486	115624	116462	114689	116352	114704
M681T388	680.875	387.596									91026	56623.9	77527.3	35242.5	76740.2	67150	66862.9	69907	66626.7
M187T120	187.148	119.663									740025	431220	704954	139632	415855	417330	434264	434262	436886
M639T59_2	639.386	58.579									198484	196179	154090	171104	185453	210008	170801	170883	173906
M1067T384	1067.43	384.094									81917	71993.2	79227.1	75637.5	80723.7	71870.6	74140.7	69234.1	74636.3
M171T151	171.116	150.76									214332	566350	221537	1.13022e+06	586311	320368	528055	724803	559566
M1190T383	1190.44	382.946									37259.6	36129.6	22237.7	69661.8	64184	40800.1	46306.7	43461.9	43006.1
M283T152	283.206	151.975									51988.4	41422.6	64835.4	123457	88368.8	115648	221003	182792	183576
M339T276	338.967	276									587279	328357	488825	239183	298855	246636	230905	258105	228543
M353T149	353.283	149.085									245420	258200	214231	244248	276093	245414	279027	268252	283995
M225T171	225.163	170.575									490787	487210	753159	483999	346689	493799	559075	558515	514496
M407T103	407.33	103.38									487922	914449	370751	416504	722675	838545	431951	458941	458299
M807T41	806.552	40.799									52120.6	27472	28065.2	44677.7	33249.3	25596.1	32056.4	34971.8	32058.3
M751T379	751.397	378.953									8990.63	20801.6	12654.6	19377.1	18243.9	20422.2	22530.7	26452.6	22740.4
M195T123	195.138	122.627									313978	264116	297950	289405	265661	247371	324481	332774	332496
M696T147	696.468	146.699									132596	120959	121610	113551	103012	97076.1	112875	112882	111446
M268T194	268.104	194.115									96042.7	52620.3	219301	14717.3	16466	52725.2	58474.3	55943.9	56090.5
M335T91	335.273	91.1375									447659	485815	193427	403093	532574	238398	434126	421428	474745
M1059T41	1058.71	40.815									49054.4	42189.1	34394	35928.7	70590.8	23650.6	50876.1	48584.1	48513.4
M525T157	525.356	156.521									201852	221237	266512	185042	146990	224163	228141	218927	219236
M553T190	553.352	190.304									359760	311170	341784	379914	321257	344427	295509	284329	294581
M263T581	263.146	580.639									503965	585331	631168	1.28616e+06	485784	498169	770747	870170	856689
M227T36_1	227.163	35.775									46578.3	20277.3	36791.5	40882.3	48247.3	43095.2	23915.8	27883.3	27761.5
M283T192	283.153	192.228									71750.8	72484.6	50861	60193.3	64941	61227.8	71514.1	71460	69990.4
M263T585	263.056	585.362									33531.3	38915.7	5188.48	9822.84	18913.4	17510.9	22039.4	40318	21648.2
M455T128	455.351	127.849									300125	314510	239315	257732	305410	314169	307936	308468	336165
M637T73	637.369	73.327									317373	305973	262669	258632	538245	242719	261870	235473	262588
M253T167	253.195	166.739									232685	263304	266041	269593	203168	282289	311330	270122	268581
M841T41	840.553	40.843									79181.3	46732.3	28986.6	52932.9	65592.3	26141.2	45222.2	44184.8	45817.7
M402T118	402.323	117.61									724823	717573	330637	293395	390123	468739	463109	509810	470580
M581T148	581.346	147.956									132406	93997.2	183212	141417	154050	252104	213364	195191	194641
M220T160	220.169	160.359									38356.5	55423.8	35043.7	49859.9	34989.2	44419.7	37870	36055.1	36140.4
M886T378	885.883	378.413									66149.3	60613.8	51756.8	59112.6	63510.8	89319.6	68247.6	64137.9	64201.7
M213T418	213.123	417.726									280343	274419	259283	345774	252438	264578	306489	306527	312403
M237T38	237.22	37.627									63018.5	45319.8	50929.5	17003.6	31606.6	37188.3	61653.2	59479	59635.2
M239T187	239.179	186.624									328083	366986	454250	341818	95963.4	295240	313758	363414	366019
M110T503	110.071	503.266									186396	383278	386580	114275	166042	126470	492694	382721	403467
M227T150	227.179	149.504									207715	204595	134522	209145	426583	239529	270864	291197	271241
M245T156	245.226	155.863									575738	930570	780376	689693	922390	367185	526461	600656	600324
M718T40	718.496	40.237									59795.3	17614.4	26879.5	29194.2	26554.7	26788.5	27730.8	27883.9	29161.2
M414T375	413.86	375.264									67615.4	62640.8	72904.7	63985.6	64459.7	71883.6	72705.1	71401.7	71345.5
M881T389	880.824	389.106									40341.4	44224.3	49391.1	41809.5	40102.7	39121.1	39128.1	39759.1	38462.2
M405T165	405.315	165.447									482869	529392	259208	767091	122123	492325	506426	368007	495264
M307T186	307.242	185.869									401970	377986	235812	369175	346972	423300	422808	422417	442505
M105T52	105.069	51.615									115012	131717	141321	135178	141302	125183	131169	122159	121367
M573T375	572.806	375.264									48292.6	66533.4	70911.6	46831.3	56094.4	77370.9	63603.4	63604.7	63295.7
M903T382	903.427	381.548									59668.6	56942.8	57984.3	56399.2	60663.7	49588	53411.1	47881.7	47602.6
M491T368	491.017	367.708									94430.2	95526.1	32772.6	180543	78236.1	69673.1	108727	106764	106765
M256T77	256.263	77.1235									559820	525333	460373	683047	332792	455554	381913	450580	448302
M365T506	365.105	505.879									613679	250804	1.02293e+06	107336	166045	542636	344047	345649	238788
M85T392	84.963	391.806									129266	76649.9	74473.2	80842.2	55098.1	91291.5	81617.3	78393.1	78354
M271T41	271.264	41.479									30771.2	123123	51819.1	26146.2	30482.1	45151.3	69147.2	66732.7	66929.9
M267T168	267.174	167.657									424599	240247	791279	260855	458296	100335	433027	398081	430417
M780T381_2	780.419	381.223									78731.6	97004.6	84652.4	79558.6	65557.1	98587.9	65084.5	62964.5	65183
M467T205	467.246	204.994									959.102	1700.09	7424.26	98868.3	2670.07	1341.76	7145.7	16416.4	16851.2
M95T38	95.0848	38.259									63980	47587.4	75255.2	41949.4	38593.4	85827.7	80539.2	79771.4	87811.2
M421T375	420.866	374.625									87676.5	73545.8	96138.5	86821.4	84219.2	85953.8	86696.1	86709.6	87504.2
M972T40	971.654	40.204									73013.8	52216.5	41698.3	45067.9	44129.7	28553.3	41405.2	46249.6	46229.4
M363T43	363.267	43.051									236325	303070	215402	274009	609934	257160	255852	259155	259174
M694T41	694.455	41.449									118835	73846.9	69985	58195.9	93894.7	68117.6	76046	76053.7	74681.9
M110T478	110.07	478.428									417541	53885.4	371253	173683	90414.7	260569	308910	341785	308706
M173T180	173.132	179.955									420735	204396	285916	301946	445589	323663	268888	284301	269506
M1030T40	1029.7	40.204									61698.7	30087.2	30149.2	17630.5	44942.3	21425.5	30898.8	32600.6	31000.4
M281T117	281.226	117.485									223779	323400	280653	237460	145730	316236	403434	541381	407574
M907T383	906.97	383.156									63993.5	41465	31029	32766.6	54452	45708.6	64157.8	70627.7	64261.6
M802T177	802.436	177.059									150332	154460	223134	161090	286632	296413	241014	238006	261559
M570T390	569.851	389.876									76825	91629.7	58975.4	64502.4	57054.8	125204	70023	69165.6	70072.9
M88T662	88.0752	661.582									326078	24033.4	103166	184286	194302	128541	166754	141930	145405
M151T38	151.147	37.629									38902.6	62249.2	33436.7	29059.8	18455.7	45490.5	47027.6	48534.9	46971.2
M1131T41	1130.76	40.5275									57468.9	35466.1	19607.9	28777	40521.7	21510.7	37091.9	36266	37590.9
M74T673	74.0958	673.147									207189	265995	598734	127736	137883	124340	222808	258120	222734
M279T45	279.21	44.9855									81452	48395.2	89741.6	105552	80587.5	61635.3	54941.4	45801.7	55821.3
M185T179	185.132	178.929									573349	240655	409439	283362	165438	470126	461791	420549	464217
M349T36	349.345	35.749									11121.7	13606	44252.6	38357.3	33971.9	17379.7	21890.5	21370.9	21380.3
M283T174	283.242	173.889									272967	193553	217696	284525	339137	262321	278028	270872	270747
M229T150	229.195	149.516									365643	268084	188793	117348	257523	284429	298971	299688	322727
M273T48_1	272.969	47.8065									218546	229221	232532	374891	199223	181963	165556	163734	118057
M355T41	355.233	40.849									53952	61250.8	57893.4	52639.1	55748.8	64892	51729.4	47859.7	51927.8
M585T173	585.378	172.527									300837	259894	211201	246138	225039	227429	561220	605828	605852
M88T76	88.075	75.8295									244865	185942	204112	146587	195032	302003	173404	174891	176089
M223T374	223.019	373.956									62794.2	79015.1	53377	143532	69296	68965.6	82357.3	83049.7	84617.7
M215T151	215.179	150.821									317479	518212	374805	369720	504580	368766	580158	398423	454921
M296T36	296.294	36.367									25640.3	4207.92	36724.1	28317.8	17269.2	21109.5	28439	29774.3	28495.1
M279T185	279.211	185.198									248342	321596	556464	604154	452271	296276	507506	488883	488607
M202T159	202.215	158.549									43893.6	59901.6	49283.2	58631.6	36367.9	44258.9	60980.6	60974.3	59558.3
M199T187	199.148	186.729									477937	489574	638317	666983	519340	560029	385984	476533	481713
M220T393	220.067	393.258									122424	104586	104259	65939.3	100881	119651	106404	106403	108654
M228T380	227.991	379.909									138587	121803	194443	212293	133398	205025	135835	128890	128691
M324T164	324.276	164.172									238357	966655	338787	388616	671436	1.06911e+06	433593	471442	471261
M231T187	231.211	186.818									45528	214376	125390	35756.1	78298.3	94669.1	68416.5	81116.1	68173.5
M267T41	267.178	41.483									63445.6	30570.1	56600.3	40013.8	68383.8	83418.6	68447.2	67771.5	69145.3
M198T393	198.085	393.465									204242	207540	223202	201934	181191	207392	200252	198115	200239
M169T40	169.075	40.209									35758.8	36838	49743.8	54043.1	22261.2	50371.7	31980.7	34685.5	31194.5
M365T582	365.105	581.731									291960	258561	344063	71623.8	214081	164653	268198	228232	231994
M355T64	355.262	64.467									211289	234445	175179	303608	218328	200833	369432	339302	338586
M297T41	297.19	40.815									64640	24712.2	40767.7	44375.3	44778.4	24591.8	52119.5	52164.1	50276.5
M804T379_1	803.88	379.462									127805	99569.1	184115	77063	60987.2	93619.1	86240.5	85741.5	85736.2
M679T393	678.771	393.293									159207	171172	140247	157069	142266	161001	170041	170065	168667
M307T174	307.205	174.362									771688	177897	173095	123738	168002	224385	577130	525656	526659
M296T615	296.045	614.932									429602	1.35661e+06	1.11744e+06	991297	253421	1.2822e+06	1.32885e+06	1.26061e+06	1.3283e+06
M290T110	290.268	110.41									280065	290482	182002	241140	166795	156691	207089	207024	201395
M705T389	704.837	388.753									18222.9	37798.7	41957.6	28968.6	23994.3	25448.1	41395.6	38848.6	39037
M84T578	84.0801	578.332									322780	153925	364368	295384	354689	434056	280428	318754	267600
M311T187	311.237	186.907									309271	264098	225513	229618	212768	246691	255703	255621	258653
M393T87	393.346	86.965									364840	231218	391849	1.32485e+06	298334	422502	515857	529171	571174
M367T151	367.264	151.461									50535.1	186117	115504	53192.5	43492.4	58545.1	58521.9	41036.1	57444.8
M837T229	837.456	228.88									164641	214879	137889	211472	192450	210759	208889	205667	209922
M547T33	547.4	33.235									17326.8	12371.4	25516.6	28337.5	24601.4	40124.4	24211.3	24403.9	25779.1
M650T89	650.428	89.22									285101	212936	137906	128315	199012	124037	140133	142614	151363
M213T139	213.148	138.704									203138	226885	195177	246438	269927	282698	268476	284952	268627
M454T157	454.339	157.216									382211	349791	394894	290293	331532	434216	400368	520766	504239
M152T199	152.056	199.426									26194.3	36534.7	22602.9	172787	37267.9	32679.7	59407.4	62855.7	60037.9
M211T377	210.956	376.519									120938	94350.2	100460	89095.6	97183.7	100163	95830.5	97193.7	97216.7
M752T33	751.549	32.6515									22611.1	24351.6	38493.6	48993.1	31076.7	24281.7	45271.6	47949.2	47909.3
M75T52	75.0433	52.268									15859.2	33160.5	61378.8	16224.4	20656.9	23183.9	20275.7	21546.1	20259.7
M296T150	296.245	149.598									161501	271828	238255	203237	285940	433719	261144	268491	261398
M498T383	498.469	383.485									22215.7	45761.1	22567.1	48263.4	31463	22116.4	31251.6	33769.4	31381.7
M175T36	175.147	36.438									52611.1	25773.6	74347.3	52632.7	70892.6	108204	49178.8	49183.9	51114.2
M929T390	928.743	390.255									96900.1	82365.7	87649.9	76743.4	96818.6	101149	88094.7	77510.9	88054.3
M547T40	547.471	40.2035									28488.5	23000.8	29091.5	52743.7	19070.6	23322.5	35980.6	33906.3	33940.2
M74T715	74.0958	714.944									152526	266239	187818	50029.7	196195	204144	176725	177921	150124
M319T123	319.242	122.998									114754	73376	15592.4	80895.6	82623.2	106471	80878.5	80003.6	110269
M326T310	326.207	310.319									293230	274761	287936	328606	247948	292700	311884	304709	304600
M671T140	671.376	139.554									180826	253851	183220	276008	152124	257013	290561	257865	258026
M685T41_2	685.393	40.843									38203.3	52906.9	38544.4	55324.9	34668.1	48960.8	35354	35366	36498.9
M414T36	414.215	36.4355									4900.15	8348.82	21797.3	8623.96	18106.5	28957.7	16352.3	16337.7	16895.3
M217T42_1	217.159	41.518									118413	152477	92934.6	85897.9	97394.3	161503	131868	127869	128185
M260T35	260.237	34.514									41466.8	33693.7	32742.9	25813.2	32900.5	32724.5	29281.5	31709.8	31535.8
M511T41_2	511.318	40.815									33259.4	65979.6	35220.8	64018.3	29768	55937.9	50636.5	45777.9	50802.5
M95T349	94.929	348.867									271975	257598	209705	362095	260850	272293	268136	267589	268774
M1145T40	1144.78	40.201									51509.5	24989.1	26066.3	37810.9	31652.8	24281	33201.3	33216.7	32383
M74T696	74.0957	695.599									204681	42485	169412	201198	146724	127098	317965	319820	293180
M255T150	255.21	149.877									558588	397408	518361	371324	527572	419486	388218	500936	498442
M203T69	203.179	68.895									186397	195739	153047	175586	230235	243382	187038	182132	182151
M495T189	495.346	189.028									378027	382317	332008	416952	346774	399622	375484	381704	381727
M277T89	277.216	88.802									274790	328384	297000	338836	324681	296711	337096	337903	355601
M516T120	516.476	119.833									167944	180879	156598	160043	155977	206808	150093	153954	153948
M177T367	176.934	367.147									150212	137762	69805.7	229000	135627	117000	154877	151787	151788
M92T705	92.0612	704.944									85092.1	146277	123474	118959	161853	254338	112712	118380	113443
M257T208	256.964	207.612									194924	129014	133065	81488.6	58509.9	73473	56431	100387	74421.7
M425T128	425.341	127.891									213929	207326	178584	174954	210256	204621	202524	202480	197102
M799T377	798.819	376.536									67232.3	58509.1	80537.1	52385.9	61285.8	50474.2	66324.4	66088.5	67003.2
M813T107	813.403	107.347									775451	571739	413287	391971	826553	1.17954e+06	482938	478276	482990
M88T716	88.0752	715.59									397388	177182	149602	103050	211673	369253	110776	118024	110582
M255T169	255.21	169.299									238213	240634	178275	226082	139802	204077	275533	294332	275273
M241T98	241.158	97.935									668954	658971	534232	602568	374553	485414	303392	428020	453629
M799T139_2	799.426	138.868									189694	246160	196440	249689	342818	388604	303054	328858	329431
M243T150_2	243.21	150.346									573775	413006	353234	158483	158085	437098	483981	384669	464377
M338T118	338.256	117.531									545450	484932	533344	461697	516694	576780	650296	649146	606159
M313T177	313.216	176.63									216956	169588	146702	107276	79715	251561	238143	238010	225380
M514T40	514.358	40.2015									25150.3	29014	33623.8	26024.9	40618.6	19862.4	33176.7	32463.1	33180.2
M503T188	503.336	187.626									186679	189781	139086	190551	183803	189169	187471	189017	189021
M1062T380	1061.87	379.704									33505	27119.1	23474.9	32260.7	14509.4	40138.3	31744.6	33045.4	33025.9
M156T528	156.076	527.647									119041	295157	150016	184154	64522.9	140588	146045	145327	168738
M436T109	436.329	108.644									349840	273366	314126	131318	345812	330218	307173	276770	307126
M263T549	263.146	548.608									147086	209686	166117	235341	125836	213472	183766	188349	183712
M375T184	375.304	184.409									239488	293730	64764.3	235662	222946	358383	168534	220722	221730
M88T690	88.0752	689.684									348821	126711	322614	97744	458806	238528	465937	538823	486846
M528T36	528.497	35.744									16801	18423.5	26912.7	38894.1	27068.6	19651.5	41641.2	40748.1	38886.6
M613T173	613.373	173.076									295241	281124	188581	249027	265877	295905	285465	273488	284805
M313T215	313.252	215.276									81663.6	75163.7	43761.3	92599.4	64780.2	77556	81513.3	81474.6	83706.8
M593T384	592.953	384.115									32929.8	33620.2	24732.5	47371.6	35440.6	72916.5	44716.7	41222.9	41322.7
M395T77	395.366	77.121									159792	173169	156957	156512	177288	163368	156166	157924	157966
M338T111	338.342	110.56									142853	117569	151598	102311	169435	179010	80950.7	80729.6	98586.5
M819T139	819.433	139.368									169266	166747	142966	165415	163784	165649	173240	169347	173181
M435T376_1	434.865	375.889									44793.7	52191.4	45531.7	47243.3	44297.7	47686.2	44318.2	45753.7	44355.5
M345T147	345.257	146.984									111187	108433	242866	140909	80568.4	143908	218885	219874	235661
M236T66	236.151	65.8015									212172	186684	148155	283990	186698	186950	176095	176367	182854
M408T28	408.368	28.085									22625	65538.9	16321.3	36700.1	45242.3	50214.2	60538.1	60584.4	62241.1
M175T369	175.118	368.523									118662	117698	142159	126309	100833	129504	155947	143674	126798
M698T380	698.416	380.346									56778.5	90424.4	87961.1	64580.4	75507.7	65836.1	90504.2	88706.7	90464.2
M215T169	215.178	168.53									238245	259852	256436	207801	236197	335906	234105	234575	203430
M263T517	263.146	517.418									131306	783085	645748	1.02681e+06	736294	194011	488971	493332	575182
M1108T384	1108.43	383.786									51359.5	57919	51073	63906.6	35734.8	50210.8	51349.5	50364.5	50349.8
M781T187	781.473	187.159									75121.4	68736.9	73450.5	72251.6	75222.8	75592.7	94027.3	112079	93918
M584T175	584.365	175.201									129968	25800.4	31214.8	6995.87	54739.2	130706	76892.4	76380.8	95726.4
M669T92	669.459	92.41									273356	113642	100553	105545	129366	101407	143464	151177	151108
M319T43	319.242	43.403									151678	211807	208109	230243	183652	227538	186203	190068	190131
M211T391	210.956	391.111									100274	117936	106855	67334.5	121260	105145	119382	119322	122039
M427T34	427.251	33.884									49995.5	45332.1	41986.4	88546.2	51847.3	53875.8	41485	41427.7	43399.1
M81T38	81.0694	37.629									57473.6	96619	40974.4	37798.4	38937.1	30414.9	45999.5	42426.3	42578.7
M292T453	292.19	452.99									232671	189043	76723	52938.8	207993	204266	188276	188171	170432
M425T155	425.34	154.624									646563	450496	376543	401860	503888	461441	363136	403333	407481
M694T35	693.562	34.558									63743.1	52264.6	58836.2	44922.2	61482.7	55236	48184.6	49438	48190.3
M987T41	986.656	40.843									33642.6	13785.6	28361	22388.5	25150.8	8550.27	36627.8	36627.2	36352.4
M421T27	421.222	27.439									24911.9	70363.2	21066.5	38627.1	45362	47853.3	64231.6	67316.5	67278
M225T256	225.122	256.193									13865.1	131594	18156.6	21516	14317.9	17756.1	20314.9	20315.3	20442.3
M581T119	581.382	119.415									472321	496805	393606	397048	221172	418376	445480	448440	502061
[truncated: 8,702 more rows]

## Sheet: neg
ID	m/z	rt(s)	Name	adduct	score	HMDB	KEGG	SuperClass	Class	SubClass	bitter-EV1	bitter-EV2	bitter-EV3	bitter-EV4	bitter-EV5	bitter-EV6	QC-1	QC-2	QC-3
M795T209	795.477	208.596	.alpha.-hederin	[M+HCO2]-	0.952036546434797		C08954	Lipids and lipid-like molecules	Prenol lipids	Triterpenoids	295778	295629	225153	320017	224467	261946	310782	308229	308229
M687T28	687.389	28.239	(.+/-.)-11-nor-.delta.9-tetrahydrocannabinol-9-carboxylic acid	[2M-H]-	0.8094229757116	HMDB0062770		Organoheterocyclic compounds	Benzopyrans	1-benzopyrans	20540.1	22256.3	13568.5	22921.9	21436.1	12992.4	21044.8	17549.2	20924.8
M263T113	263.135	112.544	(+)-abscisic acid	[M-H]-	0.919267975114068		C06082	Lipids and lipid-like molecules	Prenol lipids	Sesquiterpenoids	65536.4	65196.9	43504.4	73501	61186.7	56789.9	65965.7	65960	65096.9
M289T46	289.094	45.856	(+)-catechin	[M-H]-	0.977604475249661	HMDB0002780	C06562	Phenylpropanoids and polyketides	Flavonoids	Flavans	15852.4	9830.35	16422	10426.8	9733	9662.51	13090.5	13097	13505.7
M327T163	327.226	162.769	(10e,15z)-9,12,13-trihydroxyoctadeca-10,15-dienoic acid	[M-H]-	0.837816172859514	HMDB0035919		Lipids and lipid-like molecules	Fatty Acyls	Lineolic acids and derivatives	2.76141e+06	2.67678e+06	2.21066e+06	2.90295e+06	2.40414e+06	2.4768e+06	2.73058e+06	2.73041e+06	2.74359e+06
M665T34	665.373	34.323	(2e,4e)-12-[(10e,12e)-13-carboxy-3-hydroxy-2-(hydroxymethyl)-8,10,12-trimethyltrideca-10,12-dienoyl]oxy-13-(hydroxymethyl)-3,5,7-trimethyltetradeca-2,4-dienedioic acid	[M-H]-	0.801067646679522			Lipids and lipid-like molecules	Fatty Acyls	Fatty acid esters	11820.3	16761.5	6765.79	13060.9	13296.3	4252.89	13187.3	13099.7	13288.4
M425T212	425.249	212.332	(2e,6e,10e)-13-[(2r)-6-hydroxy-2,8-dimethyl-3,4-dihydrochromen-2-yl]-2,6,10-trimethyltrideca-2,6,10-trienoic acid	[M-H]-	0.736772429086128			Lipids and lipid-like molecules	Prenol lipids	Quinone and hydroquinone lipids	6194	6746.06	4956.83	9095.41	5776.46	5682.58	7379.27	7311.07	7379.22
M825T317_1	825.439	317.308	(2s,3s,4s,5r,6r)-6-[[(2s,3r,4r,6ar,6bs,8as,14br)-2-hydroxy-4-(hydroxymethyl)-4,6a,6b,11,11,14b-hexamethyl-8a-[(2s,3r,4s,5s,6r)-3,4,5-trihydroxy-6-(hydroxymethyl)oxan-2-yl]oxycarbonyl-1,2,3,4a,5,6,7,8,9,10,12,12a,14,14a-tetradecahydropicen-3-yl]oxy]-3,4,5-trihydroxyoxane-2-carboxylic acid	[M-H]-	0.93278468549938			Lipids and lipid-like molecules	Prenol lipids	Terpene glycosides	2528.33	3204.76	2830.05	3568.05	2567.92	1714.39	2581.62	2677.04	1611.31
M631T156	631.399	155.613	(2s,3s,4s,5r,6r)-6-[[(3s,6ar,6bs,8as,14br)-8a-carboxy-4,4,6a,6b,11,11,14b-heptamethyl-1,2,3,4a,5,6,7,8,9,10,12,12a,14,14a-tetradecahydropicen-3-yl]oxy]-3,4,5-trihydroxyoxane-2-carboxylic acid	[M-H]-	0.955654564094847			Lipids and lipid-like molecules	Prenol lipids	Terpene glycosides	137566	143117	124057	103348	124013	136482	137254	137267	135972
M221T25	221.09	24.853	(7r,8r)-7,8-dihydroxy-3,5,7-trimethyl-8h-isochromen-6-one	[M-H]-	0.978638767491228						4043.7	3082.51	4597.28	3863.27	3198.3	5763.79	3666	3665.62	3721.58
M265T122	265.112	122.197	(e)-5-(4-methoxy-5-methyl-6-oxopyran-2-yl)-3-methylhex-4-enoic acid	[M-H]-	0.925512656582635			Lipids and lipid-like molecules	Fatty Acyls	Fatty acids and conjugates	7366.85	11930.8	11119.1	13501.8	15901.5	9769.86	9107.51	9121.53	8699.8
M829T86	829.423	85.97	(e)-n-[2-[3-acetamido-4,5-dihydroxy-6-(hydroxymethyl)oxan-2-yl]oxy-6-[2-[5-(2,4-dioxopyrimidin-1-yl)-3,4-dihydroxyoxolan-2-yl]-2-hydroxyethyl]-4,5-dihydroxyoxan-3-yl]-13-methyltetradec-2-enamide	[M-H]-	0.914670257843987			Organic oxygen compounds	Organooxygen compounds	Carbohydrates and carbohydrate conjugates	32213.3	32506.6	25437.6	31496.7	32705.6	41954.9	32385.2	32750.2	31622.3
M393T31	393.253	30.791	(r)-butaprost (free acid)	[M-H]-	0.799899190899069			Lipids and lipid-like molecules	Fatty Acyls	Eicosanoids	1419.78	630.942	4580.98	1189.92	806.602	1108.24	3755.06	2473.84	2150.66
M147T371	147.032	370.871	(S)-2-Hydroxyglutarate	[M-H]-	0.976823407207824	HMDB0000694	C03196	Organic acids and derivatives	Hydroxy acids and derivatives	Short-chain hydroxy acids and derivatives	14851.2	13204.2	12377.6	14289.2	13169.7	14155.7	15120.6	15098	15012.6
M329T160	329.242	159.694	(z)-5,8,11-trihydroxyoctadec-9-enoic acid	[M-H]-	0.728390724466269			Lipids and lipid-like molecules	Fatty Acyls	Fatty acids and conjugates	1.20651e+06	1.19456e+06	986748	1.20935e+06	1.22302e+06	1.1055e+06	1.20107e+06	1.20133e+06	1.19075e+06
M691T129	691.388	129.091	[(2r,3r,4s,5s,6r)-3-acetyloxy-2-(acetyloxymethyl)-5-hexanoyloxy-6-[(2s,3r)-2,3,4-trihydroxybutoxy]oxan-4-yl] 14-hydroxytetradecanoate	[M-H]-	0.754325097471952						25057.3	28900.1	30638	31725.5	31420.8	32058.4	23120.7	20926.2	20877.5
M483T39	483.16	38.954	[(2r,3s,4s,5r,6r)-3,4,5-trihydroxy-6-[2-(3-hydroxy-5-oxooxolan-3-yl)propoxy]oxan-2-yl]methyl (e)-3-(3,4-dihydroxyphenyl)prop-2-enoate	[M-H]-	0.91622410470982			Phenylpropanoids and polyketides	Cinnamic acids and derivatives	Hydroxycinnamic acids and derivatives	5125.88	7045.82	2705.78	4041.29	2981.82	2775.48	2863.31	2860.66	2696.53
M519T38	519.16	38.372	1-[4,5-dihydroxy-6-(hydroxymethyl)-3-[(e)-3-(4-hydroxyphenyl)prop-2-enoyl]oxyoxan-2-yl]oxy-6-hydroxy-7-methylidene-4a,5,6,7a-tetrahydro-1h-cyclopenta[c]pyran-4-carboxylic acid	[M-H]-	0.980871060908689			Phenylpropanoids and polyketides	Cinnamic acids and derivatives	Hydroxycinnamic acids and derivatives	9160.67	15834.9	4973.45	9012.37	9465.76	6228.29	8398.88	8739.07	8709.89
M395T27	395.273	26.713	1-hexadecyl lysophosphatidic acid	[M-H]-	0.929355148395282	HMDB0062325		Lipids and lipid-like molecules	Glycerophospholipids	Glycerophosphates	11027.9	9054.23	4465.22	5209.98	6687.32	6859.9	7859.38	7283.49	7269.26
M257T40_1	257.078	39.557	1-Methylpseudouridine	(M-H)-	0.7375						3857.86	6717.48	7063.93	5279.5	6310.99	5466.2	4963.09	4556.25	4968.32
M363T140	363.081	140.436	1-methyluric acid	[2M-H]-	0.733374623856194	HMDB0003099	C16359	Organoheterocyclic compounds	Imidazopyrimidines	Purines and purine derivatives	388334	377689	133930	443389	362544	311776	356837	358396	357616
M403T35	403.271	35.212	1-o-(9z-octadecenyl)-sn-glycero-2,3-cyclic-phosphate	[M-H]-	0.997358407719724						9517.21	3284.33	10906.4	9054.22	4533.36	12612.4	9453.25	9456.93	8545.68
M417T29	417.221	28.5685	1-oleoyl-l-.alpha.-lysophosphatidic acid	[M-H-H2O]-	0.988359483939013			Lipids and lipid-like molecules	Glycerophospholipids	Glycerophosphates	111113	154716	111438	93293	102314	62084.6	112190	112195	111113
M478T196	478.297	195.911	1-oleoyl-sn-glycero-3-phosphoethanolamine	[M-H]-	0.765050143214564	HMDB0011506		Lipids and lipid-like molecules	Glycerophospholipids	Glycerophosphoethanolamines	2627.38	3792.19	1571.6	4239.75	2910.27	3250.83	3120.52	2997.66	3118.32
M483T201	483.29	200.966	1-palmitoyl-2-hydroxy-sn-glycero-3-phospho-(1'-rac-glycerol)	[M-H]-	0.870740045327852			Lipids and lipid-like molecules	Glycerophospholipids	Glycerophosphoglycerols	3808.8	4944.73	2547.36	7139.11	6357.44	4020.45	6569.54	6569.78	6541.57
M746T40	745.524	40.4925	1-palmitoyl-2-linoleoyl-sn-glycero-3-phospho-(1'-rac-glycerol)	[M-H]-	0.962871215300902			Lipids and lipid-like molecules	Glycerophospholipids	Glycerophosphoglycerols	33747.8	31628.4	32138	28752.7	24382.9	26175.2	31610.3	31616.4	31088.3
M516T198	516.299	198.411	1-pentadecanoyl-sn-glycero-3-phosphocholine	[M+Cl]-	0.908339397837532	HMDB0010381		Lipids and lipid-like molecules	Glycerophospholipids	Glycerophosphocholines	8926.97	8358.35	2717.16	9668.41	5412.98	5509.78	7729.92	7578.83	7576.18
M699T34	699.498	33.728	1-stearoyl-2-linoleoyl-sn-glycero-3-phosphate	[M-H]-	0.993885325999306	HMDB0007861		Lipids and lipid-like molecules	Glycerophospholipids	Glycerophosphates	6287.1	3527.73	10845.4	7591.78	1580.05	11747.6	7613.38	7613.78	7518.67
M477T323	477.185	322.584	1,4-bis[(p-hydroxyphenethyl)amino]anthraquinone	[M-H]-	0.954429123108172			Benzenoids	Anthracenes	Anthraquinones	16930.2	14382.4	9223.27	23663.6	14077.8	13799.4	17424.5	17198.5	17426
M461T193	461.252	193.402	1.alpha.-methyl-5.alpha.-androstan-3.alpha.-ol-17-one glucuronide	[M-H-H2O]-	0.906862896402145						6449.72	6023.37	4762.34	6339.78	4791.5	5750.06	6864.83	6643.87	6641.34
M343T157	343.221	156.554	10-hydroxy-4z,7z,11e,13z,16z,19z-docosahexaenoic acid	[M-H]-	0.84254653540761			Lipids and lipid-like molecules	Fatty Acyls	Fatty acids and conjugates	142462	96292	75015.9	181419	87889.3	76520.1	122555	122291	131661
M311T29	311.177	28.594	11-hydroxy-.delta.9-tetrahydrocannabinol	[M-H-H2O]-	0.969393600279275	HMDB0060906		Organoheterocyclic compounds	Benzopyrans	1-benzopyrans	4.71603e+06	6.44878e+06	2.65127e+06	4.70506e+06	4.73161e+06	3.9456e+06	4.71243e+06	4.72659e+06	4.72674e+06
M299T41	299.208	41.483	11-hydroxy-5z,8z,12e,14z,17z-eicosapentaenoic acid	[M-H-H2O]-	0.889626648364574			Lipids and lipid-like molecules	Fatty Acyls	Eicosanoids	11969.2	10455.8	10186.6	4796.29	4204.75	18223.2	11654	11653.1	12639.1
M513T29	513.319	29.153	11-ketofusidic acid	[M-H]-	0.966142926028497			Lipids and lipid-like molecules	Steroids and steroid derivatives	Steroid esters	7961.31	24797.2	7886.56	15830.7	12758	17727.8	23307.7	23305.7	23610
M313T131	313.247	130.883	12,13-dihydroxy-9z-octadecenoic acid	[M-H]-	0.869020228338392			Lipids and lipid-like molecules	Fatty Acyls	Fatty acids and conjugates	114290	149243	41339.8	104004	62035.7	90168.9	90716.9	90400.2	90594.3
M309T75	309.214	74.751	13-hpotre(r)	[M-H]-	0.810094259534441		C04785	Lipids and lipid-like molecules	Fatty Acyls	Lineolic acids and derivatives	467242	498769	387666	480450	398049	465815	524765	514691	514702
M599T162	599.375	161.534	13,14-dihydro-15-ketotetranorprostaglandin f1.beta.	[2M-H]-	0.708480563962741			Lipids and lipid-like molecules	Fatty Acyls	Eicosanoids	539804	531112	416431	480948	432833	606105	545608	556042	545593
M365T26	365.245	26.4335	15-cyclohexylpentanorprostaglandin f2.alpha.	[M-H]-	0.932189113100938			Lipids and lipid-like molecules	Fatty Acyls	Eicosanoids	13489.2	28886.2	15161.1	15023.5	17795.6	16947	32986.4	26236.7	26188.1
M339T28	339.209	27.984	15-ketoiloprost	[M-H-H2O]-	0.991001841725516			Lipids and lipid-like molecules	Fatty Acyls	Eicosanoids	4.01444e+06	6.03382e+06	3.12679e+06	4.15961e+06	4.22494e+06	3.59178e+06	4.20148e+06	4.3262e+06	4.20108e+06
M395T195	395.238	194.748	16,16-dimethyl-6-ketoprostaglandin e1	[M-H]-	0.736205834075369			Lipids and lipid-like molecules	Fatty Acyls	Eicosanoids	8003.9	5678	4189.35	5471.94	8291.82	3878.97	7631.59	7649.08	7268.16
M469T41	469.338	40.916	18b-glycyrrhetinic acid	[M-H]-	0.745260173442413			Lipids and lipid-like molecules	Prenol lipids	Triterpenoids	6223.96	6801.69	5771.35	6063.36	6110.33	6534.78	7277.77	7189.82	7189.64
M313T34	313.155	33.753	1h-imidazo[4,5-c]pyridine-6-carboxylic acid, 1-[[4-(dimethylamino)-3-methylphenyl]methyl]-5-(2,2- diphenylacetyl)-4,5,6,7-tetrahydro-, (6s)-	[M-H-C14H10O]-	0.961728169329035		C15553	Benzenoids	Benzene and substituted derivatives	Diphenylmethanes	9692.66	66968.1	7441.25	6885.75	45510.4	7401.98	54818.1	56048.4	54733.8
M789T158	789.43	157.602	1h-indazole-1-pentanoic acid, 3-[(tricyclo[3.3.1.1(3,7)]dec-1-ylamino)carbonyl]-	[2M-H]-	0.750020976784317			Organoheterocyclic compounds	Benzopyrazoles	Indazoles	232259	230897	293447	161853	221728	321062	234931	233395	233400
M340T30	340.176	30.353	1h-indole-1-pentanoic acid, 3-[(2,2,3,3-tetramethylcyclopropyl)carbonyl]-	[M-H]-	0.986867697028058			Organoheterocyclic compounds	Indoles and derivatives	Indolyl carboxylic acids and derivatives	3154.99	5438.42	3908.05	5725.48	5130.98	5531.24	5327.37	5344.07	4735.5
M337T41	337.245	41.499	2-(2-hydroxybut-3-en-2-yl)-3a,6,6,9a-tetramethyl-2,4,5,5a,7,8,9,9b-octahydro-1h-benzo[e][1]benzofuran-4,5-diol	[M-H]-	0.74614148169924						38651.8	39352.3	38064.5	35790.4	30324.6	34628.2	42470.3	42024.3	42285.1
M915T183	915.498	183.406	2-[[6-[[17-[5,6-dimethyl-3-[3,4,5-trihydroxy-6-(hydroxymethyl)oxan-2-yl]oxyhept-5-en-2-yl]-1-hydroxy-10,13-dimethyl-2,3,4,7,8,9,11,12,14,15,16,17-dodecahydro-1h-cyclopenta[a]phenanthren-3-yl]oxy]-3,4,5-trihydroxyoxan-2-yl]methoxy]-6-(hydroxymethyl)oxane-3,4,5-triol	[M-H]-	0.964759067692106			Lipids and lipid-like molecules	Steroids and steroid derivatives	Steroidal glycosides	6524.97	8062.15	5539.38	6570.07	5717.54	8051.14	7243.38	6890.15	7242.61
M245T92	245.035	91.665	2-chloro-2'-hydroxy-4'-methylbenzophenone	[M-H]-	0.922234413180004			Benzenoids	Benzene and substituted derivatives	Benzophenones	104310	92112.6	83953.8	108606	90574.2	91671	95682.4	95682.5	97379.6
M263T66_2	263.135	65.6995	2-cis-4-trans-abscisic acid	[M-H]-	0.791662772743255		C06082	Lipids and lipid-like molecules	Prenol lipids	Sesquiterpenoids	19520.5	21014.2	12279.5	12172.2	18511.2	19676.8	23205.1	21862.6	21910.6
M150T155	150.046	154.999	2-hydroxyadenine	[M-H]-	0.919718590687807	HMDB0000403		Organoheterocyclic compounds	Imidazopyrimidines	Purines and purine derivatives	14837.1	14108	12470	21433	14653	14633.8	14185.6	14303.2	14185.6
M295T60_1	295.199	59.516	2-hydroxyimipramine	[M-H]-	0.723772032047265	HMDB0060952		Organoheterocyclic compounds	Benzazepines	Dibenzazepines	10120.2	11209.3	9210.6	12790.7	20648.8	10701.4	13187.9	13199.5	13961.3
M271T40	271.234	40.263	2-hydroxypalmitic acid	[M-H]-	0.967189658215753			Lipids and lipid-like molecules	Fatty Acyls	Fatty acids and conjugates	18273.4	18380.9	16237.8	14549.1	12902.4	15196.1	20125.1	20314.7	20124.7
M193T352	193.04	352.063	2-keto-l-gulonic acid	[M-H]-	0.955323439731516		C15673	Organic oxygen compounds	Organooxygen compounds	Carbohydrates and carbohydrate conjugates	40005.7	62265.9	61712	70018.6	50805.9	39202.9	49403.4	46872.6	51347.1
M166T35	165.983	34.727	2-mercaptobenzothiazole	[M-H]-	0.942807391506608	HMDB0030524	C14437				6628.8	6350.59	5764.98	4533.6	5611.36	6086.77	5429.5	5345.09	5428.06
M207T34	207.017	34.084	2-naphthalenesulfonic acid	[M-H]-	0.9847193272856		C06165	Benzenoids	Naphthalenes	Naphthalene sulfonic acids and derivatives	53890	68496.6	35504.1	54102.1	37641.1	45627.2	55316.3	55321.3	54773.8
M296T198	296.107	198.195	2-o-methylguanosine	[M-H]-	0.986245251035675						15430.5	15488.3	8818.03	68622.4	11613	11373.2	22780.9	22779.1	23686.1
M789T348_1	788.533	348.233	2-oleoyl-1-stearoyl-sn-glycero-3-phosphoserine	[M-H]-	0.726351630614468	HMDB0010163		Lipids and lipid-like molecules	Glycerophospholipids	Glycerophosphoserines	6887.79	6955.55	6302.62	8359.02	6465.12	6456.54	7790.98	7790.22	7874.61
M159T140_2	159.034	139.814	2-oxoadipic acid	[M-H]-	0.77944250904433	HMDB0000225	C00322	Organic acids and derivatives	Keto acids and derivatives	Medium-chain keto acids and derivatives	413246	408349	247317	429171	499630	361978	406413	399040	406404
M651T188	651.424	187.584	2,3-dinor-8-isoprostaglandin-f2.alpha.	[2M-H]-	0.92946651602774		C14794	Lipids and lipid-like molecules	Fatty Acyls	Eicosanoids	155161	150949	123725	143009	139213	146641	152854	145902	152887
M213T54_1	213.061	53.845	2,4-dihydroxybenzophenone	[M-H]-	0.863192919546935		C14215	Benzenoids	Benzene and substituted derivatives	Benzophenones	20814.1	25506.1	24107.9	21851.9	16144.2	20477.4	24019.7	24334.1	24184.8
M220T33	220.153	32.8325	2,6-di-tert-butyl-4-methoxyphenol	[M-H-CH3]-	0.905530654750303			Benzenoids	Phenols	Methoxyphenols	25014.4	15868.6	23658.8	16758	15124	11654.2	25096.1	24553.1	25100.3
M205T35	205.165	35.204	2,6-di-tert-butylphenol	[M-H]-	0.999545670534369			Benzenoids	Benzene and substituted derivatives	Phenylpropanes	96159.9	67143.4	100738	91448.4	76041.8	91136	102391	102385	103894
M255T70	255.057	70.3575	3-(5-phenylthiophen-2-yl)prop-2-ynyl acetate	[M-H]-	0.937777938600217			Organoheterocyclic compounds	Thiophenes	2,5-disubstituted thiophenes	3884.03	5130.85	2319.01	7090.07	3607.3	8911.13	4684.21	4686.18	3917.14
M236T31	236.103	30.963	3-(cyclohexylamino)-2-hydroxy-1-propanesulfonic acid	[M-H]-	0.995565500664287			Organic nitrogen compounds	Organonitrogen compounds	Cyclohexylamines	47399.4	35660.6	36582.1	42944.6	43761.4	46268.8	46061.9	45714.2	45708.8
M389T29	389.188	28.627	3-[3-[(2e)-3,7-dimethylocta-2,6-dienyl]-4-hydroxyphenyl]-7-hydroxychromen-4-one	[M-H]-	0.840320645315509			Phenylpropanoids and polyketides	Isoflavonoids	Isoflav-2-enes	3350.98	6142.98	3350.45	2965.97	2993.23	4183.17	4355.4	4365.21	4518.29
M277T330	277.044	329.747	3-amino-1-propanesulfonic acid	[2M-H]-	0.730294013892474		C03349	Organic acids and derivatives	Organic sulfonic acids and derivatives	Organosulfonic acids and derivatives	4380.01	4159.5	1797.29	6079.61	4016.29	3407.11	4804.29	4803.93	4876.01
M180T319	180.071	319.413	3-amino-3-(4-hydroxyphenyl)propionate	[M-H]-	0.706872015805804	HMDB0003831	C04368	Organic acids and derivatives	Carboxylic acids and derivatives	Amino acids, peptides, and analogues	18393.3	19681.9	15621.8	19895.2	19321.6	16624	18838.8	18533.4	18867
M183T75	183.07	74.889	3-furancarboxylic acid, tetrahydro-4-methylene-5-oxo-2-propyl-, (2r,3s)-rel-	[M-H]-	0.905247975877773			Organoheterocyclic compounds	Lactones	Gamma butyrolactones	39995.5	36972.1	35535.1	59317.9	38639.6	49614.1	71219	84244.8	71606.7
M759T177	759.421	177.27	3-glucuronyl-22-ddmp soyasapogenol b	[M-H]-	0.971891208651253			Lipids and lipid-like molecules	Prenol lipids	Terpene glycosides	1.19973e+06	1.1849e+06	1.01238e+06	1.12285e+06	1.09035e+06	1.19746e+06	1.22294e+06	1.22297e+06	1.21856e+06
M187T110	187.138	110.268	3-hydroxycapric acid	[M-H]-	0.995039879372379	HMDB0002203		Organic acids and derivatives	Hydroxy acids and derivatives	Medium-chain hydroxy acids and derivatives	143509	143399	113962	121613	128984	124015	136001	136021	131581
M253T300	253.115	300.345	3-Hydroxydodecanoic acid	(M+K-2H)-	0.9204	HMDB0000387		Organic acids and derivatives	Hydroxy acids and derivatives	Medium-chain hydroxy acids and derivatives	762.479	870.453	892.294	1241.17	1553.68	781.079	1365.59	1424.47	1427.88
M147T80	147.034	79.934	3-hydroxyglutaric acid	[M-H]-	0.783523034195717	HMDB0000428		Organic acids and derivatives	Hydroxy acids and derivatives	Beta hydroxy acids and derivatives	190284	138581	108014	203785	126879	195157	169262	177669	169145
M453T27	453.3	27.3035	3-ketofusidic acid	[M-H-C2H4O2]-	0.92545446806071			Lipids and lipid-like molecules	Steroids and steroid derivatives	Steroid esters	5557.45	16094.7	5070.77	8308.3	9451.11	10738	11249.6	10712.9	11254.4
M513T86	513.367	85.6695	3-o-acetyl-16alpha-hydroxytrametenolic acid	[M-H]-	0.890154864803239						14809.1	26505.3	10262.1	11309.9	14436.1	16216.2	17618.7	16247.2	16259.9
M245T310	245.146	309.894	3-thiatetradecanoic acid	[M-H]-	0.936822200176232			Lipids and lipid-like molecules	Fatty Acyls	Fatty acids and conjugates	34446.8	33203.1	56924.4	87518.2	38461.3	52531.9	60076.7	58987.4	60103.7
M497T39	497.18	39.452	3,4-dihydroxy-5-[(2s,3r,4s,5s,6r)-3,4,5-trihydroxy-6-[[4-(2-hydroxypropan-2-yl)cyclohexene-1-carbonyl]oxymethyl]oxan-2-yl]oxybenzoic acid	[M-H]-	0.936059370688152			Phenylpropanoids and polyketides	Tannins	Hydrolyzable tannins	10792.6	37653.3	6803.03	14288.6	15600.6	10707.2	15975.9	15975.7	15798.4
M181T385	181.013	385.218	3,4-dihydroxyhydrocinnamic acid	[M-H]-	0.774644793709078	HMDB0000423	C10447				383400	310975	626718	611024	528754	358660	448837	485992	448011
M289T58	289.187	57.6015	3'-Hydroxyropivacaine	(M-H)-	0.7673						69429.9	33495	37094.2	50963.4	39525.9	61785.6	44185.4	41126.1	44186.9
M121T49	121.032	48.872	4-hydroxybenzaldehyde	[M-H]-	0.9323221476369	HMDB0011718	C00633	Organic oxygen compounds	Organooxygen compounds	Carbonyl compounds	192195	177496	99216.8	156143	157050	192744	117256	86699.2	117318
M137T37	137.028	36.563	4-hydroxybenzoate	[M-H]-	0.999565269263186	HMDB0000500	C00156	Benzenoids	Benzene and substituted derivatives	Benzoic acids and derivatives	122836	78996.6	42043.3	71095.8	76073.8	68180.9	75359.3	75455.4	75237.2
M182T37	182.05	37.183	4-pyridoxic acid	[M-H]-	0.995307905959307	HMDB0000017	C00847	Organoheterocyclic compounds	Pyridines and derivatives	Pyridinecarboxylic acids and derivatives	40037.2	29886.4	28172.1	34410.3	25783.6	27692.5	32166.8	31300.6	31300.5
M399T368	399.104	368.074	4'-demethylpodophyllotoxin	[M-H]-	0.91306905499941		C10553	Lignans, neolignans and related compounds	Lignan lactones	Podophyllotoxins	130727	114270	46679.5	270781	90302.2	85003.1	143563	143561	144383
M319T32	319.239	32.173	5-(1,2,4a,5-tetramethyl-7-oxo-3,4,8,8a-tetrahydro-2h-naphthalen-1-yl)-3-methylpentanoic acid	[M-H]-	0.945268268823693			Lipids and lipid-like molecules	Prenol lipids	Diterpenoids	9094.68	13052	8335.28	5922.59	4507.67	9747.1	9791.49	8936.05	9802.92
M255T84	255.081	83.744	5-ethyl-2'-deoxyuridine	[M-H]-	0.916443785002214			Nucleosides, nucleotides, and analogues	Pyrimidine nucleosides	Pyrimidine 2'-deoxyribonucleosides	5016.97	3218.68	4413.35	6618.76	6956.55	6882.63	6510.22	5962.83	6476.47
M299T166	299.085	166.425	5-nitro-2-(3-phenylpropylamino)benzoic acid	[M-H]-	0.77616046768198		C13705	Benzenoids	Benzene and substituted derivatives	Benzoic acids and derivatives	37952.1	41272	17551.1	24146.8	32792.7	23923.4	30585.6	31009.1	31010.9
M269T29_2	269.127	29.237	5-tert-butyl-2,4-dihydroxybenzophenone	[M-H]-	0.747208138251444			Benzenoids	Benzene and substituted derivatives	Benzophenones	4072.41	5658.63	8444.28	3622.83	10985.3	2312.59	4854.26	4910.89	4855.45
M175T337	175.077	336.624	5,6,7,8-tetrahydro-2-Naphthoic Acid	(M-H)-	0.8131						11584.3	11158.4	8278.52	14616.4	10351.9	9342.66	12580.8	12190.6	12580.7
M369T29	369.137	29.153	5,7-dihydroxy-2-(4-hydroxy-3-methoxyphenyl)-6-(3-methylbut-2-enyl)-2,3-dihydrochromen-4-one	[M-H]-	0.714290121164472			Phenylpropanoids and polyketides	Flavonoids	Flavans	17734.3	17387.2	14028.3	14440	16140.7	14550.9	15636.5	15633.6	15787
M668T344	668.383	343.619	7-benzyl-11,14,20-trimethyl-16-(2-methylpropyl)-10,13-di(propan-2-yl)-17-oxa-1,5,8,11,14-pentazabicyclo[17.3.0]docosane-2,6,9,12,15,18-hexone	[M-H]-	0.788073258993381			Organic acids and derivatives	Peptidomimetics	Depsipeptides	1454.44	1565.56	1152.07	1554.88	1220.26	1347.06	1643.72	1626.48	1643.46
M166T347	166.048	346.533	7-Methylxanthine	M-	0.7657	HMDB0001991	C16353	Organoheterocyclic compounds	Imidazopyrimidines	Purines and purine derivatives	40802.2	34406.1	26969	63943.1	31337.4	38230.2	48437.7	48433.2	49306.7
M343T76	343.221	76.13	7(s),17(s)-dihydroxy-8(e),10(z),13(z),15(e),19(z)-docosapentaenoic acid	[M-H-H2O]-	0.84727195725537			Lipids and lipid-like molecules	Fatty Acyls	Fatty acids and conjugates	110461	107477	67830	115058	94415.8	98178.2	106376	105616	105618
M291T60	291.203	60.467	8-[3-oxo-2-[(e)-pent-2-enyl]cyclopenten-1-yl]octanoic acid	[M-H]-	0.924810362780472			Lipids and lipid-like molecules	Fatty Acyls	Fatty acids and conjugates	275612	277337	251997	289629	238911	277460	294958	292684	293532
M321T26	321.218	26.4335	8-gingerol	[M-H]-	0.700693393159214		C17495	Benzenoids	Phenols	Methoxyphenols	40344.3	75464.2	38482.4	46965.2	50310.4	62598.6	64111.7	61889.5	61743.8
M172T57	172.044	56.816	8-hydroxyquinoline-2-carbaldehyde	[M-H]-	0.983239945865645			Organoheterocyclic compounds	Quinolines and derivatives	Hydroxyquinolines	9360.15	7818.34	5499.97	16922.9	7957.07	14266.9	8878.74	8915.99	8941.48
M261T190	261.14	190.389	9-(2,3-dihydroxypropoxy)-9-oxononanoic acid	[M-H]-	0.936881329151068			Lipids and lipid-like molecules	Fatty Acyls	Fatty acids and conjugates	60072.1	58692.3	51501.2	65108.5	50486.3	59815.5	60736.9	59810.9	59840
M309T112	309.215	111.556	9-hydroperoxy-10e,12z,15z-octadecatrienoic acid	[M-H]-	0.816932095044252			Lipids and lipid-like molecules	Fatty Acyls	Lineolic acids and derivatives	328975	337430	318408	347339	327434	406447	388522	370111	388625
M291T40	291.204	40.263	9-oxo-11-(3-pentyl-2-oxiranyl)-10e-undecenoic acid	[M-H-H2O]-	0.929042721652228	HMDB0013623		Lipids and lipid-like molecules	Fatty Acyls	Fatty acids and conjugates	151768	158218	153751	162564	137991	171443	170712	170711	169443
M341T32	341.187	32.26	9-phenyl-1-(2,4,6-trihydroxyphenyl)nonan-1-one	[M-H]-	0.996457942044041			Organic oxygen compounds	Organooxygen compounds	Carbonyl compounds	24562.9	45988.7	19435.4	22651.7	20470.2	20193.8	22756.3	22677.5	22579.4
M427T177	427.136	177.214	9,11,12a-trihydroxy-2,3-dimethoxy-8-(3-methylbut-2-enyl)-6,6a-dihydrochromeno[3,4-b]chromen-12-one	[M-H]-	0.885796691606603			Phenylpropanoids and polyketides	Isoflavonoids	Rotenoids	12623.7	13343.3	2036.19	17008	10642.7	8559.21	11211.7	10920	10921.4
M381T27	381.242	26.774	9s,11r,15s-trihydroxy-20a,20b-dihomo-5z,13e-prostadienoic acid	[M-H]-	0.986117377510913			Lipids and lipid-like molecules	Fatty Acyls	Eicosanoids	93074.5	189500	63726.6	106617	97588.6	109027	171622	171568	168520
M301T41	301.224	40.794	Abietic acid	[M-H]-	0.983638137838591		C06087	Lipids and lipid-like molecules	Prenol lipids	Diterpenoids	8328.43	11257.3	21427	53297.8	8072.85	11159.1	21250.7	20699.6	21250.6
M180T37	180.038	36.563	Acamprosate	[M-H]-	0.986743104422734	HMDB0014797		Organic acids and derivatives	Organic sulfonic acids and derivatives	Organosulfonic acids and derivatives	24388.8	11577.3	28566.3	16256.9	20882.8	18551.7	20246.4	19138.4	19195
M101T355	101.027	354.776	Acetoacetic acid	[M-H]-	0.975357846278108	HMDB0000060	C00164	Organic acids and derivatives	Keto acids and derivatives	Short-chain keto acids and derivatives	36067.1	32950.5	17845.1	33178.3	17080.8	20554	29288.6	30722.4	30691.9
M203T400	203.073	399.519	Ala-asp	[M-H]-	0.771263579164767			Organic acids and derivatives	Peptidomimetics	Hybrid peptides	7304.63	7189.27	6648.58	8138.68	5652.14	6380.86	7375.78	7221.4	7376.5
M577T187	577.354	187.142	Alisol a 24-acetate	[M+HCO2]-	0.795992365878087			Lipids and lipid-like molecules	Prenol lipids	Triterpenoids	13405.2	11472.2	10531.6	11878.1	10514.6	10601.1	12114.6	12103.8	11903.4
M277T41	277.224	41.1995	all cis-(6,9,12)-Linolenic acid	(M-H)-	0.7125						54081	47284.8	56009.8	43326	24045.2	42965	42854.5	44075.1	38947.6
M132T344	132.045	343.683	Allantoic acid	[M-H-CHON]-	0.811422419646002	HMDB0001209	C00499	Organic acids and derivatives	Carboxylic acids and derivatives	Amino acids, peptides, and analogues	8337.41	8727.52	7865.3	8791.84	7997.23	7802.25	9211.16	9036.66	9213.52
M157T184_2	157.04	184.124	Allantoin	[M-H]-	0.968834215606369	HMDB0000462	C01551	Organoheterocyclic compounds	Azoles	Imidazoles	305111	281294	71076.2	287885	260502	228296	255753	249161	255810
M409T51	409.117	51.491	Amorphigenin	[M-H]-	0.967634468575889			Phenylpropanoids and polyketides	Isoflavonoids	Rotenoids	8017.61	8706.27	10782.7	7549.5	6178.82	8412.16	8022.98	8027.82	7569.81
M265T40	265.188	40.263	Aphyllic acid	[M-H]-	0.862259736119335			Organic acids and derivatives	Carboxylic acids and derivatives	Amino acids, peptides, and analogues	44791.5	62674.7	20360.7	47989.8	17679.7	22272.9	36263.3	50640.2	50716.4
M311T39	311.302	38.762	Arachidonic acid (peroxide free)	[M-H]1-	0.909069321651363	HMDB0001043	C00219	Lipids and lipid-like molecules	Fatty Acyls	Fatty acids and conjugates	141956	90393.3	241772	105762	73264.2	114706	146854	146857	145888
M441T29	441.262	28.5685	Ascorbyl stearate	[M-H]-	0.989835018097853		C20340	Lipids and lipid-like molecules	Fatty Acyls	Fatty acid esters	47275.1	127347	34947.1	62460.8	70568.1	80714.7	118998	119699	119002
M487T160	487.354	159.694	Asiatic acid	[M-H]-	0.970907994609108	HMDB0035782	C08617	Lipids and lipid-like molecules	Prenol lipids	Triterpenoids	12026.7	11891.1	9999.46	7879.39	11214.5	11368.8	13551.6	11991.3	12024.5
M871T164	871.452	163.724	Astragaloside ii	[M+HCO2]-	0.947728336738589			Lipids and lipid-like molecules	Prenol lipids	Terpene glycosides	349492	351737	295822	360073	318576	325069	362133	360949	360960
M829T174	829.443	174.104	Astragaloside iv	[M+COOH]-	0.955768351616886		C17799	Lipids and lipid-like molecules	Steroids and steroid derivatives	Steroidal glycosides	6.94296e+06	7.17534e+06	5.83495e+06	7.44791e+06	6.2882e+06	6.99062e+06	7.3986e+06	7.42569e+06	7.42904e+06
M187T329	187.103	328.994	Azelaic acid	[M-H]-	0.99356980112995	HMDB0000784	C08261	Lipids and lipid-like molecules	Fatty Acyls	Fatty acids and conjugates	29242	30640.1	26412.4	38675.3	27370.7	29676.5	35401.9	34885.8	34881.7
M814T201	814.437	201.063	Bafilomycin b1	[M-H]-	0.938494733414323						150739	153086	44356.6	206644	118961	123750	154819	150199	150079
M269T40_1	269.219	40.252	Baicalein	M-H	0.805719373304826	HMDB0134890	C10023	Phenylpropanoids and polyketides	Flavonoids	Flavones	23019.1	23717.8	16368.2	22217.2	15236.4	21973.5	22497.5	21923.5	22370.7
M339T46	339.334	45.791	Behenic acid	[M-H]-	0.928587365668247	HMDB0000944	C08281	Lipids and lipid-like molecules	Fatty Acyls	Fatty acids and conjugates	40524.7	80619.4	37865.3	45679.7	36963	80128.9	47084.8	46588.5	46569.8
M329T319	329.096	319.435	Benzoic acid + 1o, 1meo, o-hex	[M-H]-	0.781501390493956			Phenylpropanoids and polyketides	Tannins	Hydrolyzable tannins	7735.35	7146.56	6389.33	9019.98	6225.68	6073.53	7717.68	7671.11	7718.73
M791T165	791.442	164.704	Benzoic acid, 3-[(e)-[(3ar,4s,5s,6ar)-4-[(1e,3r)-3-cyclohexyl-3-hydroxy-1-propen-1-yl]hexahydro-5-hydroxy-2(1h)-pentalenylidene]methyl]-, rel-	[2M-H]-	0.952084056299649			Lipids and lipid-like molecules	Prenol lipids	Monoterpenoids	100663	104628	123506	93637.1	77861.7	65325.3	119301	119083	119301
M588T473	588.274	472.945	Benzoic acid, 3-[[(3-carboxycyclohexyl)amino]carbonyl]-4-[3-[4-(4-phenoxybutoxy)phenyl]propoxy]-	[M-H]-	0.729132265315413			Organic acids and derivatives	Carboxylic acids and derivatives	Amino acids, peptides, and analogues	822.47	718.854	994.292	1035.27	1010.89	841.286	1559.74	1311.05	1316.09
M307T158	307.092	158.445	Bisdemethoxycurcumin	[M-H]-	0.789224839459475	HMDB0002114	C17743	Phenylpropanoids and polyketides	Diarylheptanoids	Linear diarylheptanoids	30140.5	27607.3	17748.6	35658.7	26258.7	18809.5	27578.2	27567.2	28532.8
M470T199	470.309	198.964	Borrelidin	[M-H-H2O]-	0.928950316310815		C15687				7757.88	7735.45	2574.31	11685.5	9782.15	4279.68	9650.59	9300.04	9286.86
M431T29	431.238	28.533	Bufalin	[M+FA-H]-	0.807372232292151		C16922	Lipids and lipid-like molecules	Steroids and steroid derivatives	Steroid lactones	9321.99	12595.2	9617.86	7151.16	9636.65	4666.79	9586.36	9363.86	9358.31
M295T30	295.145	29.837	C10-dats	[M-H]-	0.99118885581883						20358.5	37990.7	13622.9	22279.5	23916.9	19276.2	23185	23397.9	23729.6
M171T58	171.143	57.555	Capric acid	[M-H]-	0.707055023117986	HMDB0000511	C01571	Lipids and lipid-like molecules	Fatty Acyls	Fatty acids and conjugates	71343.7	76161.6	63759.5	69213.6	48001.7	65761.4	69230.3	69117.1	60511.2
M569T155	569.357	154.705	Carbenoxolone	[M-H]-	0.716460808381349			Lipids and lipid-like molecules	Prenol lipids	Triterpenoids	23799.3	22946	37431.9	34432.8	31755.1	31861.8	42349.7	50729.9	42050.5
M765T194	765.43	193.728	Cauloside c	[M-H]-	0.735092330337498			Lipids and lipid-like molecules	Prenol lipids	Triterpenoids	46220.7	44430.4	32066.3	59384.2	51324.1	38823.1	45252.8	44083	44094.4
M353T367_2	353.099	367.087	Chlorogenic acid	[M-H]-	0.822505441328697	HMDB0003164	C00852	Organic oxygen compounds	Organooxygen compounds	Alcohols and polyols	16325.1	15924.1	14537.7	15268.2	15339.5	15213.7	13722.6	16164.2	16197.8
M465T27	465.314	26.713	Cholesteryl sulfate	[M-H]-	0.98370898944052	HMDB0000653	C18043	Lipids and lipid-like molecules	Steroids and steroid derivatives	Cholestane steroids	28078.8	50716.5	31515.3	65375.1	36686.1	31497.3	173558	168011	167988
M293T27	293.187	26.674	Cinchonine	[M-H]-	0.985730593083969	HMDB0030282	C06528				338284	660853	322610	562513	384285	510691	806929	814198	807054
M253T41	253.224	40.5295	Cis-9-palmitoleic acid	[M-H]-	0.995426592421146	HMDB0003229	C08362	Lipids and lipid-like molecules	Fatty Acyls	Fatty acids and conjugates	218906	204942	212169	290072	282351	245177	274528	274566	269602
M281T6	281.256	5.871	Cis-vaccenic acid	[M-H]-	0.971802070046332	HMDB0240219	C21944	Lipids and lipid-like molecules	Fatty Acyls	Fatty acids and conjugates	18286.8	25599.9	22508	25801.9	8690.61	7495.94	19350.4	19393.4	14363.8
M141T383	141.021	383.371	Cis,cis-muconic acid	[M-H]-	0.99998497426891	HMDB0006331	C02480	Lipids and lipid-like molecules	Fatty Acyls	Fatty acids and conjugates	4.65396e+07	4.33415e+07	3.79875e+07	5.29384e+07	4.27265e+07	4.24651e+07	4.77672e+07	4.77649e+07	4.85072e+07
M259T139	259.05	139.184	Citraconic acid	(2M-H)-	0.6314	HMDB0000634	C02226	Lipids and lipid-like molecules	Fatty Acyls	Fatty acids and conjugates	5465.01	5458.45	3759.78	5065.37	4953.69	5199.92	5146.69	5006.62	5136.8
M191T448	191.025	447.836	Citrate	[M-H]-	0.995046494556109	HMDB0000094	C00158	Organic acids and derivatives	Carboxylic acids and derivatives	Tricarboxylic acids and derivatives	65029.7	53368	56685.4	50073.2	55468.4	42315.1	59583.8	56332.2	56196.7
M717T169	717.406	168.915	Ciwujianoside b	[M-H-C18H30O14]-	0.703967125246938			Lipids and lipid-like molecules	Prenol lipids	Terpene glycosides	123965	123675	129821	56237.4	109418	116725	105276	106385	75489
M355T33	355.167	32.7975	Cyclohexyl methylphosphonic acid	[2M-H]-	0.838452433925812			Organic acids and derivatives	Organic phosphonic acids and derivatives	Phosphonic acid esters	6224.55	62061.6	3715.07	4616.2	4241.57	4844.47	5821.15	5793.2	5793.32
M239T330	239.009	329.773	Cystine	[M-H]-	0.81681963803682		C01420	Organic acids and derivatives	Carboxylic acids and derivatives	Amino acids, peptides, and analogues	35780	31658	21060.4	42822.4	27840.8	26632.1	35655.4	35060.8	35073.7
M179T391	179.061	391.098	D-(+)-mannose	[M-H]-	0.933947085673125	HMDB0062473	C00936	Organic oxygen compounds	Organooxygen compounds	Carbohydrates and carbohydrate conjugates	71035.2	64972.1	59879	67085.7	64626	62413.9	68849.5	67941.5	68834.8
M165T347	165.045	346.852	D-arabinonic acid	[M-H]-	0.972826931728763	HMDB0000539	C00878	Organic oxygen compounds	Organooxygen compounds	Carbohydrates and carbohydrate conjugates	766558	788581	532357	1.31654e+06	696577	700432	938911	932612	932717
M207T81	207.056	81.089	D-Arabinono-1,4-lactone	(M+CH3COO)-	0.9189						18038.8	15902.1	9226.54	17344.2	13443.1	16214.2	17092.2	17316.3	17091.6
M217T278	217.009	278.125	D-Mannose	(M+K-2H)-	0.9423	HMDB0000169	C00159	Organic oxygen compounds	Organooxygen compounds	Carbohydrates and carbohydrate conjugates	1.45496e+06	1.11478e+06	1.28024e+06	1.60335e+06	1.44159e+06	1.49434e+06	1.31035e+06	1.3078e+06	1.41233e+06
M114T184	114.033	184.098	D-proline	[M-H]-	0.998141853632062	HMDB0003411	C00763	Organic acids and derivatives	Carboxylic acids and derivatives	"Amino acids, peptides, and analogues"	112248	113669	27463.3	113251	108282	88594.1	102886	95626.7	102876
M179T115	179.066	114.637	D-psicose	[M-H]-	0.913920272015836		C06468	Organic oxygen compounds	Organooxygen compounds	Carbohydrates and carbohydrate conjugates	8916.12	9592.48	8309.14	13271.7	7939.65	9860.1	10035.2	10033.7	9908.98
M129T76	129.023	76.13	Dehydro-l-(+)-ascorbic acid dimer	[M-H-C7H6O8]-	0.989978959369122			Organoheterocyclic compounds	Furofurans	Isosorbides	121832	109026	87207.2	133534	94643.3	192917	147948	128775	128941
M483T42	483.353	42.0545	Dehydrotumulosic acid	[M-H]-	0.816494961087645			Lipids and lipid-like molecules	Steroids and steroid derivatives	Bile acids, alcohols and derivatives	6579.08	8259.21	6159.35	7371	6304.66	6996.95	8171.09	7973.22	8170.68
M471T422	471.147	421.796	Deoxynivalenol 3-glucuronide	[M-H]-	0.797621198292285			Lipids and lipid-like molecules	Prenol lipids	Sesquiterpenoids	7770.78	6350.27	4869.58	8681.52	7090.96	5176.98	7116.42	6863.55	7114.42
M585T311	585.34	310.765	Desferrioxamine d2	[M-H]-	0.850454462156098						1525.43	2316.83	1050.08	2299.66	1252.75	2715.71	1667.7	1564.75	1564.26
M439T197_2	439.265	197.426	Desmethylverapamil	[M-H]-	0.818194282364926			Benzenoids	Benzene and substituted derivatives	Phenylbutylamines	7868.01	6588.37	4257.25	9080.27	8480.62	4030.01	8307.51	8064.3	8064.94
M213T301	213.119	300.955	Dethiobiotin	[M-H]-	0.854096764527405	HMDB0003581	C01909	Lipids and lipid-like molecules	Fatty Acyls	Fatty acids and conjugates	6555.96	7293.7	5134.73	9002.48	5856.23	6742.78	8912.85	8724.74	8722.36
M457T426	456.987	425.808	Diadenosine pentaphosphate	[M-2H]2-	0.864288211164019	HMDB0001192	C04058	Nucleosides, nucleotides, and analogues	(3'->5')-dinucleotides and analogues	(3'->5')-dinucleotides	4441.63	5219.27	4147.71	3629.06	3308.14	4405.94	4554.38	4561.31	4318.36
M165T138	165.009	137.875	Dihydrothymine	(M+K-2H)-	0.6395	HMDB0000079	C00906	Organoheterocyclic compounds	Diazines	Pyrimidines and pyrimidine derivatives	16765.3	13135.6	45741.5	21857.8	12259.1	15336.6	22490.3	21710.3	21735.8
M89T50	89.0262	49.536	Dl-lactate	[M-H]-	0.992373033502189		C01432	Organic acids and derivatives	Hydroxy acids and derivatives	Alpha hydroxy acids and derivatives	48076.3	37819.5	39118.2	52156.2	56394.8	54959.4	47346.4	47668.3	42947.3
M229T284	229.15	284.017	Dodecanedioic acid	[M-H]-	0.980119671639986	HMDB0000623	C02678	Lipids and lipid-like molecules	Fatty Acyls	Fatty acids and conjugates	17836.9	18230.1	12586.5	21297.5	15220.1	17879.2	19397.9	18650.8	18669.1
M199T55	199.176	54.786	Dodecanoic acid	[M-H]-	0.800290358653106	HMDB0000638	C02679	Lipids and lipid-like molecules	Fatty Acyls	Fatty acids and conjugates	195021	117661	203169	226559	54429.2	237837	222691	220536	222471
M265T160	265.152	160.274	Dodecyl sulfate	[M-H]-	0.716788006912668			Organic acids and derivatives	Organic sulfuric acids and derivatives	Sulfuric acid esters	64270.2	79506	66438.8	81403	69449.1	70200.9	79963.9	78309.6	79971.8
M633T118	633.418	117.671	Echinocystic acid 3-glucoside	[M-H]-	0.894517504321977			Lipids and lipid-like molecules	Prenol lipids	Terpene glycosides	912519	912116	688682	902537	842100	868399	905551	900089	900104
M633T65	633.418	65.2405	Echinocystic acid-3-o-glucoside	[M-H]-	0.906812104517989			Lipids and lipid-like molecules	Prenol lipids	Terpene glycosides	225188	340846	157713	216236	175552	312126	228770	228772	230085
M309T42	309.286	41.917	Eicosenoic acid	[M-H]-	0.914154498306983		C16526	Lipids and lipid-like molecules	Fatty Acyls	Fatty acids and conjugates	8805.11	15082.5	17702	12945.9	6695.85	9505.68	18306.4	16830.7	18258.3
M301T598	300.976	597.895	Ellagic acid	[M-H]-	0.959699872701298	HMDB0002899	C10788	Phenylpropanoids and polyketides	Tannins	Hydrolyzable tannins	72174	78565.4	70341.6	72800.6	74875.6	75224.5	75099.8	75571.1	75162.4
M293T53	293.186	52.5825	Embelin	[M-H]-	0.963409559676589		C10342	Organic oxygen compounds	Organooxygen compounds	Carbonyl compounds	14389.1	9876.26	16665.8	38107.6	9128.28	16813.1	27184.8	22386.6	22434.7
M337T29_2	337.192	29.204	Eplerenone hydroxy acid	[M-H-C2H6O4]-	0.92990877862538						49517.3	68978	37492.2	47089.1	52164.7	142826	52642.4	52750.4	52765.3
M221T368	221.054	367.766	Ethyl .beta.-d-glucuronide	[M-H]-	0.734617012969128	HMDB0010325		Organic oxygen compounds	Organooxygen compounds	Carbohydrates and carbohydrate conjugates	30942.9	33089.8	27100.5	35534.6	27794.3	27957.9	32661.2	32832	32896.1
M311T109	311.23	108.717	Fa 18:2+2o	[M-H]-	0.726019070293264			Lipids and lipid-like molecules	Fatty Acyls	Lineolic acids and derivatives	173700	174456	142536	177367	154719	161223	174931	174146	174936
M343T193	343.221	193.036	Fa 18:2+4o	[M-H]-	0.739656619001282			Lipids and lipid-like molecules	Fatty Acyls	Fatty acids and conjugates	458655	417220	344698	518423	371237	391428	417356	414065	416616
M325T116	325.21	115.946	Fa 18:3+3o	[M-H]-	0.876257627812719			Lipids and lipid-like molecules	Fatty Acyls	Lineolic acids and derivatives	1.17865e+06	1.16702e+06	744523	1.29228e+06	1.19152e+06	842088	1.2958e+06	1.27797e+06	1.27813e+06
M307T40	307.198	40.2845	Fa 18:4+2o	[M-H]-	0.704267183030497			Lipids and lipid-like molecules	Fatty Acyls	Lineolic acids and derivatives	79042	81476.4	75751.4	161289	65567	75534.7	85452.6	85452.2	84626.5
M343T32	343.185	31.62	Formoterol	[M-H]-	0.856301515329874	HMDB0015118	C07805	Benzenoids	Benzene and substituted derivatives	Phenethylamines	4391.08	3409.78	7433.13	3228.68	5877.04	4091.84	2317.93	3013.14	2514.47
M591T460	591.194	459.686	Fortunellin	[M-H]-	0.974498259270515			Phenylpropanoids and polyketides	Flavonoids	Flavonoid glycosides	6474.3	4502.29	4142.53	6312.3	4803.15	4029.99	4057.58	4058.18	4117.23
M175T334	174.959	334.426	Fosfomycin	(M+K-2H)-	0.9079						2004.4	3069.15	33374	33118.9	6550.1	3369.92	34876.2	35010	36383.2
M657T448	657.29	447.709	Fulvestrant 9-sulfone	[M+Cl]-	0.821953853525131			Lipids and lipid-like molecules	Steroids and steroid derivatives	Estrane steroids	1550.57	1227.73	1796.41	1807.95	913.291	1085.6	1641.03	1603.34	1607.8
M689T198	689.375	197.868	Fumonisin la4	[M-H]-	0.866813817301545			Organic acids and derivatives	Carboxylic acids and derivatives	Hexacarboxylic acids and derivatives	180839	170137	69112.8	176130	76257	70559.6	200667	189565	174950
M687T187	687.358	187.259	Fumonisin py4	[M-H]-	0.740984672560879			Organic acids and derivatives	Carboxylic acids and derivatives	Hexacarboxylic acids and derivatives	53532.3	138418	130120	125641	124719	110880	78593.4	93138.2	93195.7
M869T110	869.433	110.383	Furostane base -1h2o -2h + 1o, o-hex, o-pen-dhex	[M-H]-	0.91722551500422			Lipids and lipid-like molecules	Steroids and steroid derivatives	Steroidal glycosides	8350.09	8061.67	16155.1	8122.7	7390.87	7003.88	11841.3	11826.7	13239.6
M887T153	887.476	152.83	Furostane base -2h + 1o, o-hex, o-pen-dhex	[M-H]-	0.925173036981041	HMDB0041051		Lipids and lipid-like molecules	Steroids and steroid derivatives	Steroidal glycosides	6363.67	6121.65	5998.65	6688.08	7606.37	10824.7	6460.34	6456.07	6804.64
M217T372	217.038	372.389	Galactonic acid	(M+Na-2H)-	0.7874	HMDB0000565	C00880	Organic acids and derivatives	Hydroxy acids and derivatives	Medium-chain hydroxy acids and derivatives	168697	162608	124407	193177	149866	143640	168329	168317	175344
M153T112	153.096	112.138	Gentisic acid	[M-H]-	0.992207501342446	HMDB0000152	C00628	Benzenoids	Benzene and substituted derivatives	Benzoic acids and derivatives	41577.4	40219	41142.3	47670	34952.7	34013.3	43044.5	43042.7	43475
M829T255	829.482	255.154	Ginsenoside f2	[M+FA-H]-	0.932120430561489			Lipids and lipid-like molecules	Prenol lipids	Triterpenoids	1971.09	2039.92	1832.32	2304.25	1865.67	1955.72	2011.89	1970.13	1971.5
M815T187_2	815.459	187.178	Ginsenoside f3	[M+FA-H]-	0.984624435333451			Lipids and lipid-like molecules	Prenol lipids	Triterpenoids	290.108	1.22832e+06	1.63278e+06	1.31042e+06	1.46765e+06	1.30509e+06	1.3572e+06	1.14861e+06	1.14749e+06
M766T134	765.502	134.116	Ginsenoside rg5	[M-H]-	0.956348963542265			Lipids and lipid-like molecules	Prenol lipids	Triterpenoids	37185.7	37695.1	33186.9	37537.1	35980.2	38327	38087	37662.4	37697.8
M811T222	811.468	221.92	Ginsenoside rg6	[M+FA-H]-	0.890490939497051			Lipids and lipid-like molecules	Prenol lipids	Triterpenoids	13128	12992.6	8097.17	13233.5	10299.3	10078.6	11460.2	11564	11564
M667T163	667.425	163.197	Ginsenoside rh2	[M+COOH]-	0.763726132562342		C22128	Lipids and lipid-like molecules	Prenol lipids	Triterpenoids	12148.8	11759	5219.94	5884.14	5121.37	4385.46	8676.66	5719.48	6018.65
M667T137	667.422	137.237	Ginsenoside rh2 (s-form)	[M+HCOO]-	0.845218787714563	HMDB0039544		Lipids and lipid-like molecules	Prenol lipids	Triterpenoids	5514.26	973.535	897.46	2372.32	1746.05	6678.85	5622.99	3860.52	3767.6
M473T40_2	473.231	39.599	Gitoxigenin diacetate	[M-H]-	0.872069793968498			Lipids and lipid-like molecules	Steroids and steroid derivatives	Steroid lactones	6962.61	4608.67	8585.15	8138.5	5037.01	3587.98	7046.75	7049.69	6817.86
M129T140_2	129.023	140.319	Glutaconic acid	[M-H]-	0.872871560943969	HMDB0000620/HMDB0061185	C02214	Organic acids and derivatives	Carboxylic acids and derivatives	Dicarboxylic acids and derivatives	291605	288780	166176	321414	292815	247416	268193	261904	268204
M73T321	72.9949	320.709	Glyoxylate	[M-H]-	0.977582543770126	HMDB0000119	C00048	Organic acids and derivatives	Carboxylic acids and derivatives	Carboxylic acids	130885	137501	145352	141878	104080	102067	151200	143042	142577
M659T29	659.36	28.594	Gypsogenin-3-o-glucuronide	[M-H]-	0.893618741408773			Lipids and lipid-like molecules	Prenol lipids	Terpene glycosides	17519.2	39576.2	24530	26330	25859.6	21421.2	18129	22027	22016
M675T175	675.431	175.254	Hederagenin base + o-acetylhex	[M-H]-	0.900741449006459			Lipids and lipid-like molecules	Prenol lipids	Terpene glycosides	158718	162332	117878	158855	126401	140160	159077	157483	157496
M679T118	679.423	117.889	Hederagenin base + o-hex	[M+HCOO]-	0.726235631207656			Lipids and lipid-like molecules	Prenol lipids	Terpene glycosides	25119.6	25433.5	17941.4	25976.7	27967.2	27048.8	27738.7	26350.6	26380.8
M325T50	325.319	49.536	Heneicosanoic acid	[M-H]-	0.759539708758606	HMDB0002345		Lipids and lipid-like molecules	Fatty Acyls	Fatty acids and conjugates	3066.29	3982.61	4171.95	6673.01	4395.7	3741.02	5797.73	5779.79	6082.57
M269T101	269.254	100.943	Heptadecanoic acid	(M-H)-	0.9351	HMDB0002259		Lipids and lipid-like molecules	Fatty Acyls	Fatty acids and conjugates	5938.17	11028.5	7084.72	5794.3	21400.5	7001.33	4619.55	5628.82	5647.99
M777T192	777.43	191.558	Heterophyllin b	[M-H]-	0.942892793248483			Organic acids and derivatives	Carboxylic acids and derivatives	Amino acids, peptides, and analogues	362521	374577	367736	444930	316248	378310	383751	373903	373916
M395T48	395.398	47.787	Hexacosanoic acid	[M-H]-	0.961823410099786	HMDB0002356	C21931	Lipids and lipid-like molecules	Fatty Acyls	Fatty acids and conjugates	13002.7	16534.5	11301.4	16408.3	14768.7	15091.1	17039.7	17255.4	17041.7
M775T173	775.416	173.244	Hexsose + hexsose-deoxyhexose + c20h32	[M-H]-	0.927604247151688			Lipids and lipid-like molecules	Prenol lipids	Terpene glycosides	199874	202663	264029	303192	181563	188611	200752	199064	199088
M537T33	537.099	33.1905	Hinokiflavone	[M-H]-	0.983390927404182		C10057	Phenylpropanoids and polyketides	Flavonoids	Flavones	847.599	1215.02	1774.69	6164.03	1126.65	1509.01	1987.95	1879.1	1892.19
M257T95	257.084	94.56	His-Cys	[M-H]-	0.928346863073867	HMDB0000884					85961.3	88995	84535.6	108976	79275.2	82645.5	94941.6	95645.5	94942
M403T29	403.204	28.5685	hydrocortisone 21-acetate	[M-H]-	0.98806207235892		C02821	Lipids and lipid-like molecules	Steroids and steroid derivatives	Pregnane steroids	14583.8	25438.2	14791.1	14023.6	13591.2	10861.3	16875.2	16875.2	17013.1
M382T129	382.243	129.076	Hydroxycerivastatin	[M-H-C2H4O4]-	0.799843556364078			Organoheterocyclic compounds	Pyridines and derivatives	Phenylpyridines	6284.07	6556.38	3026.43	7605.29	6535.6	5574.43	5896.27	6213.59	5887.47
M323T29	323.178	29.1785	Hymeglusin	[M-H]-	0.997905688069347			Lipids and lipid-like molecules	Fatty Acyls	Fatty acids and conjugates	66032.5	93373.7	45357.1	67340.3	70575.8	62821.3	72641.6	72635.6	71814.4
M245T241	245.12	241.34	Ile-Asp	[M-H]-	0.736302048571169			Organic acids and derivatives	Carboxylic acids and derivatives	Amino acids, peptides, and analogues	6824.87	5727.06	4377.27	8034.01	4537.13	4839.87	7043.77	6801.84	6934.9
M243T189	243.177	188.657	Ile-Ile	[M-H]-	0.828967416802757			Organic acids and derivatives	Carboxylic acids and derivatives	Amino acids, peptides, and analogues	25584.8	22130.5	11854.5	23977.5	18590.3	19946.1	22311.5	22722	22305.6
M227T241	227.146	240.719	Ile-Pro	[M-H]-	0.935162389215002			Organic acids and derivatives	Carboxylic acids and derivatives	Amino acids, peptides, and analogues	30881.1	28700.8	31705.7	31768.6	21524.8	22879.2	31359.2	31455.3	28829.3
M144T40	144.049	40.2845	Indole-3-carboxaldehyde	[M-H]-	0.986832981005616	HMDB0029737	C08493	Organoheterocyclic compounds	Indoles and derivatives	Indoles	93771.3	33451.9	119558	101555	87187.6	83946.2	76905.7	66995.4	79341.5
M158T37	158.065	37.492	Indolelactic acid	[M-H-CH2O2]-	0.899640678891763	HMDB0000671	C02043	Organoheterocyclic compounds	Indoles and derivatives	Indolyl carboxylic acids and derivatives	15342.7	17934.6	17295.7	17952	15037.1	19369.5	13634.3	12824.7	13633.5
M427T35	427.225	34.8325	Irbesartan	[M-H]-	0.834023878945178	HMDB0015163	C07469	Benzenoids	Benzene and substituted derivatives	Biphenyls and derivatives	1940.04	1921.64	1783.79	1825.76	1676.58	1782.23	2101.49	1855.17	1813.28
M435T26	435.11	25.525	Irisxanthone	[M-H]-	0.967266132024259		C10067	Organoheterocyclic compounds	Benzopyrans	1-benzopyrans	26761.7	2495.83	2730.08	3250.37	1716.84	1894.93	6132.15	6129.9	6021.54
M209T132	209.124	131.596	Jasmonic acid	[M-H]-	0.724731438545515	HMDB0032797	C08491	Lipids and lipid-like molecules	Fatty Acyls	Lineolic acids and derivatives	367611	355873	308422	391586	320213	343024	360038	361114	360034
M485T30	485.292	29.753	Kendomycin	[M-H]-	0.986506216497207						29444.9	61645	23104.3	37642.2	36104.2	47498.1	64544.8	64525.9	63360.1
M529T31	529.319	31.0085	Kukoamine a	[M-H]-	0.99005616827186	HMDB0030392		Benzenoids	Phenols	Benzenediols	10062.8	29028.2	12449.6	21069.9	18524.2	22914	31295.2	31299.9	30873.6
M177T436	177.044	435.692	L-Gulonic gamma-lactone	(M-H)-	0.9247	HMDB0003466	C01040	Organoheterocyclic compounds	Lactones	Gamma butyrolactones	29911.3	43204.8	22918.4	36014.8	29884.5	13037.5	30297.2	32589.1	32388.7
M195T367	195.057	367.345	L-gulono-1,4-lactone	[M+OH]-	0.995612196537575	HMDB0003466	C01040	Organoheterocyclic compounds	Lactones	Gamma butyrolactones	1.63853e+07	1.50212e+07	1.03494e+07	1.96646e+07	1.32943e+07	1.36564e+07	1.6366e+07	1.63003e+07	1.64754e+07
M135T329	135.033	329.412	L-threonate	[M-H]-	0.961974802465063	HMDB0000943	C01620	Organic oxygen compounds	Organooxygen compounds	Carbohydrates and carbohydrate conjugates	158860	163580	107001	207347	133549	114271	170372	167179	167238
M327T33	327.171	32.87	Labetalol	[M-H]-	0.882873636977979	HMDB0014736	C07063	Benzenoids	Benzene and substituted derivatives	Benzoic acids and derivatives	28857.1	20545.4	20463.7	82134.5	20203.5	20881.4	21332.2	21314.7	21863.6
M339T367	339.082	367.211	Lactobionic acid	[M-H-H2O]-	0.75402148772127			Lipids and lipid-like molecules	Fatty Acyls	Fatty acyl glycosides	3214.57	2727.79	1591.49	4589.43	2849.34	3431.51	3439.57	3553.01	3551.59
M359T28	359.156	27.933	Lariciresinol	[M-H]-	0.860985157356663		C10646	Lignans, neolignans and related compounds	Furanoid lignans	Tetrahydrofuran lignans	5907.12	5849.09	7971.17	7938.38	6373.15	6323.45	5113.18	5961.33	5808.46
M229T107	229.149	106.534	Leu-Val	[M-H]-	0.916973692872386			Organic acids and derivatives	Carboxylic acids and derivatives	Amino acids, peptides, and analogues	82291.6	87002.6	52419.6	76508.8	61989.4	58828.2	72891.2	71521.7	72896.4
M367T48	367.367	47.729	Lignoceric acid	[M-H]-	0.882827909426231	HMDB0002003	C08320	Lipids and lipid-like molecules	Fatty Acyls	Fatty acids and conjugates	107024	62370.6	56071.5	107390	50572	97713.2	98818.8	98709.6	91996.5
M279T41	279.24	41.322	Linoleic acid	[M-H]-	0.99936336985349	HMDB0000673	C01595	Lipids and lipid-like molecules	Fatty Acyls	Lineolic acids and derivatives	640638	403852	387429	788445	197099	434717	778366	775906	775895
M627T56	627.372	56.122	Loxistatin acid	[2M-H]-	0.801658158632619			Organic acids and derivatives	Carboxylic acids and derivatives	Amino acids, peptides, and analogues	20804.9	16369.1	17855.5	20156.7	15319.8	18637.9	24443.2	24300.4	31485.8
M213T143	213.023	142.885	m-Chlorohippuric acid	M-	0.6635						1.97897e+06	1.85987e+06	953320	2.06989e+06	1.6989e+06	1.54089e+06	1.79748e+06	1.77238e+06	1.79752e+06
M1019T177	1019.5	176.584	Madecassoside	[M+FA-H]-	0.975592470327396			Lipids and lipid-like molecules	Prenol lipids	Terpene glycosides	2832.57	3049.35	967.238	3076.67	2014.8	2534.61	2509.93	2523.16	2523.32
M103T371	103.006	370.871	Malonic acid	[M-H]-	0.930731419467739	HMDB0000691	C00383	Organic acids and derivatives	Carboxylic acids and derivatives	Dicarboxylic acids and derivatives	24589	27330.2	26815.8	21968.9	28508.2	24617.6	30051.2	28901.3	28906
M661T243	661.378	243.318	Medicagenic acid base -h2o + o-hexa	[M-H]-	0.912014114137912			Lipids and lipid-like molecules	Prenol lipids	Terpene glycosides	7733.54	22282.5	7537.97	7234.4	5538.49	8358.07	7627.32	7376.78	7367.09
M323T367	323.088	367.24	Melibiose	[M-H-H2O]-	0.837610095535881	HMDB0000048	C05402	Lipids and lipid-like molecules	Fatty Acyls	Fatty acyl glycosides	16985	18412.2	18250.1	20293.2	17407.5	18069.9	20776.8	20756.3	21749.4
M303T76	303.06	75.5125	Melphalan	[M-H]-	0.702452937972172	HMDB0015176	C07122	Organic acids and derivatives	Carboxylic acids and derivatives	Amino acids, peptides, and analogues	10924	10048.6	10152	28272.5	10417.3	17551.2	15676.4	15673.8	15384.3
M309T27	309.182	26.774	Mestranol	[M-H]-	0.925304354557518	HMDB0015446	C07618	Lipids and lipid-like molecules	Steroids and steroid derivatives	Estrane steroids	276174	829171	267396	445922	411253	500097	849178	871621	848671
M325T213	325.115	212.962	Methopterine	[M-H-C5H7O3N]-	0.950514832937036			Organoheterocyclic compounds	Pteridines and derivatives	Pterins and derivatives	3943.49	3416.1	2605.39	3671.83	1959.89	2450.93	3213.64	3585.21	3196.43
M443T316	443.205	316.245	Mitoxantrone	[M-H]-	0.891960462860623	HMDB0015335	C11195	Benzenoids	Anthracenes	Anthraquinones	2727.32	3376.96	2041.31	3512.6	2311.65	2465.38	2980.62	2961	2961.08
M397T28	397.236	27.933	Mitragynine	[M-H]-	0.850073381065167	HMDB0041933	C09226				87733.2	249273	93115	122587	129246	169477	248854	261755	248614
M763T185	763.445	184.642	Momordin ic	[M-H]-	0.940749086408489			Lipids and lipid-like molecules	Prenol lipids	Terpene glycosides	154860	92239	96890.5	140535	123154	149311	151498	149545	151517
M669T251	669.412	251.124	Monensin	[M-H]-	0.979206532351201		C06693	Lipids and lipid-like molecules	Fatty Acyls	Fatty acids and conjugates	3235.36	3420.33	906.875	3374.66	1694.96	2116.4	3415.81	3264.28	3184.56
M227T54	227.207	53.833	Myristic acid	[M-H]-	0.986765495369681	HMDB0000806	C06424	Lipids and lipid-like molecules	Fatty Acyls	Fatty acids and conjugates	121626	129275	134905	173630	84681.9	138503	181991	176324	176378
M190T195	190.058	194.662	N-acetyl-l-methionine	[M-H]-	0.990092673413405	HMDB0011745	C02712	Organic acids and derivatives	Carboxylic acids and derivatives	Amino acids, peptides, and analogues	6458.81	5797.91	6905.02	7012.35	5410.19	5641.25	5785.45	5800.45	5959.57
M374T37	374.254	37.183	N-arachidonoyl-l-alanine	[M-H]-	0.99624877797692			Organic acids and derivatives	Carboxylic acids and derivatives	Amino acids, peptides, and analogues	351948	128763	411545	320053	392771	251670	319791	306503	319883
M247T35	247.176	35.323	Nabilone	[M-H-C8H12O]-	0.962561844043936	HMDB0014629		Organoheterocyclic compounds	Naphthopyrans	Naphthopyranones	19919	12377.4	21190.8	24147.7	19220.5	20195	22286.5	21809	22287.2
M249T35	249.159	35.212	NCGC00169093-01	[M-H]-	0.751825586780005			Lipids and lipid-like molecules	Prenol lipids	Sesquiterpenoids	106773	85961.5	106473	108075	81185.7	97121.1	106807	107252	107251
M336T410	336.069	409.582	Nicotinate d-ribonucleotide	[M-H]-	0.831707592798096	HMDB0001132	C01185	Nucleosides, nucleotides, and analogues	Pyridine nucleotides	Nicotinic acid nucleotides	5941.16	5783.92	4730.13	7614.14	5294.98	5087.13	5769.53	5769.58	5745.4
M805T168	805.426	168.407	Nodularin	[M-H-H2O]-	0.979772923283739		C15713	Organic acids and derivatives	Carboxylic acids and derivatives	Amino acids, peptides, and analogues	133073	117815	107959	277768	108718	108747	152426	152228	164682
M130T267	130.091	266.777	Norleucine	[M-H]-	0.782233033763998	HMDB0001645	C01933	Organic acids and derivatives	Carboxylic acids and derivatives	Amino acids, peptides, and analogues	158902	248415	206152	187143	132672	118067	192504	192183	206459
M283T39	283.273	38.992	Octadecanoic acid	[M-H]-	0.999214780305181	HMDB0000827	C01530	Lipids and lipid-like molecules	Fatty Acyls	Fatty acids and conjugates	1.23464e+07	8.48333e+06	1.442e+07	1.03047e+07	6.87842e+06	1.12361e+07	1.35652e+07	1.36801e+07	1.35651e+07
M476T192_1	476.217	192.107	Octanediamide, n1-hydroxy-n8-[4-[4-[(1-oxo-5-hexyn-1-yl)amino]benzoyl]phenyl]-	[M-H]-	0.739308726176082			Benzenoids	Benzene and substituted derivatives	Benzophenones	20778.1	20880	16131.3	23742.9	19414.1	19550	20627.1	20101.8	20624.5
M807T312	807.403	312.45	Oleanane -2h, +1o, 1cooh, o-hexa-hexa	[M-H]-	0.914833911400579	HMDB0038739		Lipids and lipid-like molecules	Prenol lipids	Terpene glycosides	2478.35	2241.93	2590.32	2477.47	2130.42	1824.25	2994.92	2798.58	2860.71
M455T125	455.33	125.297	Oleanolic acid	[M-H]-	0.946096437753913		C17148	Lipids and lipid-like molecules	Prenol lipids	Triterpenoids	26561.6	26238.8	23050.1	26082.3	26583.7	27255.9	26654.9	26655.4	26436.9
M281T41_2	281.255	41.353	Oleic acid	[M-H]-	0.998286229106275	HMDB0000207	C00712	Lipids and lipid-like molecules	Fatty Acyls	Fatty acids and conjugates	520589	545184	520906	651465	271729	586452	632225	629118	629105
M297T29	297.161	29.143	Ostruthin	[M-H]-	0.892171117582571		C09281	Lipids and lipid-like molecules	Prenol lipids	Terpene lactones	1.27991e+06	2.31848e+06	937428	1.3363e+06	1.40244e+06	1.41953e+06	1.61395e+06	1.69198e+06	1.69239e+06
M178T59_1	178.055	59.267	P-acetaminobenzoic acid	[M-H]-	0.785634515559406			Benzenoids	Benzene and substituted derivatives	Benzoic acids and derivatives	18938.5	11714.9	8013.54	11855.5	7261.06	9243.28	13676.1	12872.7	12992.1
M198T100	198.057	99.751	P-chlorophenylalanine	[M-H]-	0.964778615353999						7093.4	6685.25	13266.7	8454.13	21741.3	6154.35	8928.76	9011.02	9010.71
M171T37	171.016	36.563	P-toluenesulfonic acid	[M-H]-	0.985911948949638	HMDB0059933	C06677	Benzenoids	Benzene and substituted derivatives	Benzenesulfonic acids and derivatives	30761.7	18151	11532.2	10893.5	14764.7	9898.64	16646.9	16491	16490.4
M527T62	527.352	62.4505	Pachymic acid	[M-H]-	0.977727402935831		C17044	Lipids and lipid-like molecules	Prenol lipids	Triterpenoids	15954.6	13384.8	15578.3	13516.5	12524.1	14733.5	15398.4	15399.4	15282.3
M221T396_2	221.053	396.078	Palatinose	[M-H-C4H8O4]-	0.822178672649917		C01742	Lipids and lipid-like molecules	Fatty Acyls	Fatty acyl glycosides	7460.47	6863.27	5458.46	8897.14	6122.69	5981.29	8293.02	8039.61	8288.56
M255T40	255.241	39.622	Palmitic acid	[M-H]-	0.999979433360155	HMDB0000220	C00249	Lipids and lipid-like molecules	Fatty Acyls	Fatty acids and conjugates	1.14971e+07	9.68927e+06	1.22866e+07	1.05543e+07	7.6481e+06	1.0438e+07	1.28535e+07	1.29749e+07	1.29754e+07
M218T335	217.997	334.82	Pantothenate	[M-H]-	0.736913194343961	HMDB0000210	C00864	Organic oxygen compounds	Organooxygen compounds	Alcohols and polyols	16204.5	14130.5	11314.4	20658.7	11830.1	12573.1	15153.8	15835.3	15819
M113T74	113.002	74.326	Parabanic acid	[M-H]-	0.999562541118114	HMDB0062802		Organoheterocyclic compounds	Azolines	Imidazolines	60385.1	57844.4	14245.4	84506	48081.6	47523.1	54974.2	54951.3	55899.5
M241T54	241.223	53.5385	Pentadecanoic acid	[M-H]-	0.986338847256885	HMDB0000826	C16537	Lipids and lipid-like molecules	Fatty Acyls	Fatty acids and conjugates	37612.5	43217.5	54061	69880.7	26702.4	48195.5	72125.3	72092.7	74715.5
M684T48_2	684.477	47.533	Pepstatin a	[M-H]-	0.917567307511625		C00773	Organic acids and derivatives	Peptidomimetics	Hybrid peptides	16738.2	14414.3	12662	18715.7	16351.5	13984.9	17159.2	17156.9	17674.5
M840T180	839.505	179.756	Pg 42:11	[M-H]-	0.785343040956105			Lipids and lipid-like molecules	Glycerophospholipids	Glycerophosphoglycerols	30063.2	31777.6	29162.3	30537.6	31567.2	30316	33615.5	33612.9	35287
M93T37	93.037	36.522	Phenol	[M-H]-	0.904664029166862	HMDB0000228	C00146	Benzenoids	Phenols	1-hydroxy-4-unsubstituted benzenoids	75206.4	47828.7	34407.3	48335.8	46750.1	46435.5	48739.7	49046.8	48743.6
M164T261_2	164.076	261.074	Phenylalanine	[M-H]-	0.994842710828046	HMDB0000159	C00079	Organic acids and derivatives	Carboxylic acids and derivatives	Amino acids, peptides, and analogues	141973	138866	109616	142804	123337	118086	139377	136839	136826
M163T137	163.043	136.607	Phenylpyruvate	[M-H]-	0.707600952443295	HMDB0000205	C00166	Benzenoids	Benzene and substituted derivatives	Phenylpyruvic acid derivatives	40354.8	38438.6	29580.8	52432.4	33842.7	33669	46761.1	45311.7	45306.3
M858T296	857.502	295.962	Pi 36:4	[M-H]-	0.867497027028682			Lipids and lipid-like molecules	Glycerophospholipids	Glycerophosphoinositols	604.527	689.362	741.087	928.431	617.744	730.518	875.015	859.196	859.372
M871T225	871.496	224.79	Pi(16:0/8,9-epete)	[M-H]-	0.767722576222912			Lipids and lipid-like molecules	Glycerophospholipids	Glycerophosphoinositols	7497.96	6850.55	7869.12	6835.71	5960.57	8494.38	7428.66	7117.75	7893.09
M511T251	511.146	250.602	Pinocembrin	[2M-H]-	0.979554158755875	HMDB0030808		Phenylpropanoids and polyketides	Flavonoids	Flavans	2033.8	1991.95	564.464	2204.83	1307.02	1130.11	2244.61	2124.53	2117.03
M497T28	497.328	28.233	Poricoic acid a	[M-H]-	0.749900661989994			Lipids and lipid-like molecules	Prenol lipids	Triterpenoids	8311.32	9371.04	2857.5	4115.67	4674.34	3073.66	5247.75	5202.27	5145.75
M337T26	337.214	26.187	Prostaglandin b2	[M-H]1-	0.970945687072896		C05954	Lipids and lipid-like molecules	Fatty Acyls	Eicosanoids	104545	270992	111553	172053	176335	181654	286196	287601	286174
M431T396	431.192	395.523	Pseudolaric acid b	[M-H]-	0.706886460578107			Lipids and lipid-like molecules	Prenol lipids	Terpene lactones	1832.85	1256.69	1451.92	1835.79	1619.05	1355.72	1582.03	1572.31	1563.01
M243T243	243.069	242.538	Pseudouridine	[M-H]-	0.958802834319194	HMDB0000767	C02067	Nucleosides, nucleotides, and analogues	Nucleoside and nucleotide analogues		58119.6	65617.3	62393.2	63096.9	46711.2	55881.6	65968.8	62124.8	61748.1
M165T66	165.096	65.6	Raspberry ketone	[M-H]-	0.774683354772831			Benzenoids	Phenols	1-hydroxy-2-unsubstituted benzenoids	17366.7	22014.3	13347.6	25536.6	15120.7	15500	21502.7	20864.2	20791.4
M353T27	353.209	26.797	Rauwolscine	[M-H]-	0.962042763038071						166135	497387	173867	258528	305370	308578	532175	535808	532129
M227T42	227.134	41.5045	Resveratrol	M-H	0.746862950990255	HMDB0003747	C03582	Phenylpropanoids and polyketides	Stilbenes		132410	134031	105575	141664	115581	125230	140299	138650	140301
M297T40	297.251	39.622	Ricinoleic acid	[M-H]-	0.888257175660075	HMDB0034297	C08365	Lipids and lipid-like molecules	Fatty Acyls	Fatty acids and conjugates	66000.3	44967.3	59595.7	42626.6	27120.9	48182	72180.6	72180.4	71082.4
M609T395	609.163	395.046	Rutin	[M-H]-	0.932725481436829	HMDB0003249	C05625	Phenylpropanoids and polyketides	Flavonoids	Flavonoid glycosides	7405.77	4527.45	6290.93	4136.64	4592.64	5359.05	3659.63	4596.7	4595.61
M709T351	709.318	351.211	S4:19(p3:17/f1:2)	[M+HCOO]-	0.772311123550176						1538.38	1529.42	1250.99	1772.58	1530.82	1426.93	1520.73	1545.52	1545.58
M779T187	779.48	187.055	Saikosaponin a	[M-H]-	0.952429855390188		C08975	Lipids and lipid-like molecules	Prenol lipids	Terpene glycosides	40869.8	46329.7	43180.9	46199.9	37809.4	43611.2	46392.4	46370.1	46709.7
M321T372	321.052	372.09	Salvianolic acid b	[M-H-C18H20O10]-	0.80549447863858						8260.18	7680.52	7394.85	8614.3	6743.94	6531.92	8580.15	8257.4	8580.82
M183T103	183.107	103.447	Sebacic acid	[M-H-H2O]-	0.811449233038473	HMDB0000792	C08277	Lipids and lipid-like molecules	Fatty Acyls	Fatty acids and conjugates	22228.6	17209.1	17743.9	39438.7	19580	29818	21964.6	20838.2	20840.8
M583T190	583.379	189.701	Ser-Leu-Ile-Gly-Lys-Val-Amide	[M-H-CH2O]-	0.84851740999566			Organic acids and derivatives	Carboxylic acids and derivatives	Amino acids, peptides, and analogues	56132.1	52767	49716.1	40636.1	46843.8	47273.3	39942.8	37546	40009.3
M341T395	341.117	394.948	Sucrose	[M-H]-	0.821530051883047	HMDB0000258	C00089	Organic oxygen compounds	Organooxygen compounds	Carbohydrates and carbohydrate conjugates	9937.86	10040.3	4956.16	11798.9	12104	7629.26	9413.22	9162.77	9159.78
M220T348_2	220.152	348.162	Tapentadol-.beta.-d-glucuronide	[M-H-C6H8O6]-	0.866246462300664			Organic oxygen compounds	Organooxygen compounds	Carbohydrates and carbohydrate conjugates	11865	5429.92	10890.5	10216.1	9650.29	9467.05	10280.5	9998.22	10283.1
M514T322	514.302	321.974	Taurocholate	[M-H]-	0.847145157337107	HMDB0000036	C05122	Lipids and lipid-like molecules	Steroids and steroid derivatives	Bile acids, alcohols and derivatives	3693.06	3386.61	2416.73	4195.6	2918.1	3126.29	3610.88	3595.29	3585.88
M223T72	223.175	72.497	Tetradec-5-ynoic acid	[M-H]-	0.720558511541766			Lipids and lipid-like molecules	Fatty Acyls	Fatty acids and conjugates	7669.32	7900.48	5425.42	6247.1	7739.77	6797.17	6853.06	6474.99	6485.15
M281T30	281.128	30.424	Thr-Tyr	[M-H]-	0.966335584853817			Organic acids and derivatives	Carboxylic acids and derivatives	Amino acids, peptides, and analogues	7661.33	12046.1	5441.35	8530.54	7132.3	6264.73	8952.37	8943.83	8929.64
M125T80	125.039	80.469	Thymine	[M-H]-	0.999920353370858	HMDB0000262	C00178	Organoheterocyclic compounds	Diazines	Pyrimidines and pyrimidine derivatives	84403.8	79605.8	72807	100612	80290.4	71975.9	86761.5	86294.6	86762.7
M416T448	416.225	447.836	Thymopoietin ii (32-34)	[M-H]-	0.74223018527373			Organic acids and derivatives	Carboxylic acids and derivatives	Amino acids, peptides, and analogues	7689.33	7057.59	6917.94	9436.9	7008.9	6715.67	8058.63	8082.89	8142.7
M227T287	227.135	287.015	Traumatic Acid	[M-H]-	0.980760758083794	HMDB0000933	C16308	Lipids and lipid-like molecules	Fatty Acyls	Fatty acids and conjugates	92408.8	97460.1	93184	125286	81952.7	101266	110512	105427	105376
M341T361	341.119	361.116	Trehalose	[M-H]-	0.789067823492268	HMDB0000975	C01083	Organic oxygen compounds	Organooxygen compounds	Carbohydrates and carbohydrate conjugates	8247.12	8066.31	7259.87	7165.22	7177.18	7263.52	8029.53	7841.37	7639.5
M353T46	353.351	45.602	Tricosanoic acid	[M-H]-	0.949892598373437	HMDB0001160		Lipids and lipid-like molecules	Fatty Acyls	Fatty acids and conjugates	9796.2	12494.1	10775	21414.9	8636.81	13069	15743.8	15743.5	17407.7
M283T29	283.144	29.204	Tropisetron	[M-H]-	0.891122488970852		C13666	Organoheterocyclic compounds	Indoles and derivatives	Indolecarboxylic acids and derivatives	30321.5	51204.9	19040.9	33240.7	34106.3	29604.4	35405.4	34789	34801.2
M497T61	497.34	61.261	Tsugaric acid a	[M-H]-	0.946348569424244			Lipids and lipid-like molecules	Prenol lipids	Triterpenoids	9795.78	11031.1	9107.49	10931.4	8334.18	9965.86	11083.7	11017.5	11083.9
M111T92_2	111.023	91.665	Uracil	[M-H]-	0.998024862208461	HMDB0000300	C00106	Organoheterocyclic compounds	Diazines	Pyrimidines and pyrimidine derivatives	1.64309e+06	1.66231e+06	1.35282e+06	1.9435e+06	1.51121e+06	1.39607e+06	1.6448e+06	1.64531e+06	1.67472e+06
M229T195	229.161	194.926	Val-Ile	[M-H]-	0.969576695011321			Organic acids and derivatives	Carboxylic acids and derivatives	Amino acids, peptides, and analogues	77241.9	67071.3	24173	90310.8	47554.8	52073.1	72545.6	71114.8	71107.3
M263T189	263.145	189.276	Val-Phe	[M-H]-	0.854470670760171			Organic acids and derivatives	Carboxylic acids and derivatives	Amino acids, peptides, and analogues	18577	19434.9	9786.53	25291.4	14705.5	16832.9	20059.7	19682.5	19674.5
M233T33	233.16	33.4425	Valerenic acid	[M-H]-	0.985366394765906		C09743	Lipids and lipid-like molecules	Prenol lipids	Sesquiterpenoids	69033.3	54711.3	81052.4	70051.2	64874.3	100181	72840.8	73278.8	81160.2
M115T348_2	114.983	348.351	Vitamin c	[M-H-C2H4O2]-	0.7470589896639	HMDB0000044	C00072	Organoheterocyclic compounds	Dihydrofurans	Furanones	115967	106428	84940.8	128112	97064	94951.9	114799	114742	116544
M703T162	703.401	162.195	Voacamine	[M-H]-	0.964780581664117		C09252				130550	130382	140626	142620	163706	167633	57966.9	142651	142205
M265T27	265.155	26.7435	Zinniol	[M-H]-	0.967231303581914		C10840	Benzenoids	Benzene and substituted derivatives	Benzyl alcohols	701843	1.94032e+06	684132	1.33252e+06	859624	1.21284e+06	2.1072e+06	2.10221e+06	2.08696e+06
M255T53	255.241	53.042									6.01219e+06	6.79712e+06	5.8115e+06	6.77549e+06	3.66275e+06	5.93857e+06	7.52825e+06	7.52699e+06	7.63699e+06
M283T52	283.273	51.981									5.78271e+06	5.34619e+06	5.39714e+06	6.0817e+06	3.07148e+06	5.58923e+06	7.11822e+06	7.14972e+06	7.20923e+06
M305T384	305.032	383.739									2.04081e+07	1.87096e+07	1.46306e+07	2.4917e+07	1.68388e+07	1.78668e+07	2.07031e+07	2.07025e+07	2.08738e+07
M387T383_2	387.037	383.371									1.33143e+07	1.22802e+07	9.43458e+06	1.65046e+07	1.15261e+07	1.15361e+07	1.36975e+07	1.36975e+07	1.37736e+07
M223T384	223.026	383.739									1.25749e+07	1.17374e+07	9.24294e+06	1.48388e+07	1.05427e+07	1.08094e+07	1.28445e+07	1.28447e+07	1.29992e+07
M62T36_2	61.9901	35.5745									3.50232e+06	5.3553e+06	3.11423e+06	4.38636e+06	5.37386e+06	4.22225e+06	4.45295e+06	4.45468e+06	4.67773e+06
M469T383_2	469.039	383.371									6.08356e+06	5.70012e+06	3.98152e+06	7.3719e+06	5.01081e+06	4.92407e+06	6.10513e+06	6.10415e+06	6.1526e+06
M551T384	551.046	383.555									5.18556e+06	5.41614e+06	9.84332e+06	7.03661e+06	7.95329e+06	9.15538e+06	4.65197e+06	4.65421e+06	3.0442e+06
M685T147	685.393	147.255									2.36001e+06	2.40742e+06	2.321e+06	2.23177e+06	2.17275e+06	2.30223e+06	2.42243e+06	2.42241e+06	2.41203e+06
M829T157	829.438	156.641									6.3891e+06	6.27435e+06	6.11507e+06	6.41719e+06	6.19431e+06	6.44569e+06	6.61419e+06	6.59661e+06	6.62202e+06
M633T384	633.049	383.759									3.19257e+06	3.05598e+06	2.10956e+06	4.11727e+06	2.79276e+06	2.60118e+06	3.32606e+06	3.29393e+06	3.3257e+06
M845T182	845.433	181.973									5.64264e+06	5.46244e+06	4.78425e+06	5.54391e+06	5.23885e+06	5.67962e+06	5.95292e+06	5.95293e+06	5.9709e+06
M827T148	827.427	148.175									5.1621e+06	5.11436e+06	4.49972e+06	5.14628e+06	4.8098e+06	5.06805e+06	5.30867e+06	5.30316e+06	5.31338e+06
M411T383	410.998	382.504									4.30881e+06	4.12185e+06	3.5353e+06	4.88179e+06	3.88692e+06	3.93922e+06	4.35776e+06	4.32879e+06	4.35749e+06
M309T30_2	309.162	29.763									49861.1	39227.6	30046.1	37225.7	84287.7	55779.5	164281	222139	117805
M79T456_2	78.9621	455.685									4.77769e+06	4.08735e+06	2.89559e+06	5.3916e+06	4.51725e+06	4.69794e+06	4.78683e+06	4.793e+06	4.88244e+06
M327T123	327.227	123.075									2.19334e+06	2.22817e+06	1.97648e+06	2.19121e+06	2.2197e+06	1.95749e+06	2.23995e+06	2.23925e+06	2.30635e+06
M715T383	715.061	382.711									622337	1.80176e+06	1.84204e+06	2.73034e+06	1.8445e+06	1.80424e+06	1.48101e+06	2.06116e+06	2.05288e+06
M255T251	255.07	250.86									748615	752334	386422	967145	587754	577135	771455	761337	757320
M353T30	353.186	29.814									21126.7	639066	18171.5	323835	14047.6	371748	620508	613518	613522
M817T187_2	817.468	187.133									1.01793e+06	1.08891e+06	806207	1.01963e+06	902488	1.06283e+06	1.05399e+06	1.05453e+06	1.0723e+06
M209T118	209.124	117.757									721180	667021	849012	844637	895258	664363	863212	799508	805122
M413T369	413.103	368.907									645738	529009	210911	1.11434e+06	450422	435309	689790	668728	689744
M739T383	739.023	382.711									1.96944e+06	1.80114e+06	1.25331e+06	2.31224e+06	1.58702e+06	1.5689e+06	1.96828e+06	1.94602e+06	1.96321e+06
M657T383	657.013	383.317									2.15061e+06	2.05047e+06	1.47812e+06	2.44919e+06	1.92365e+06	1.78276e+06	2.18625e+06	2.15708e+06	2.18651e+06
M575T384	575.009	383.739									2.33687e+06	2.11577e+06	1.64059e+06	2.40589e+06	1.73991e+06	1.79062e+06	2.27411e+06	2.24333e+06	2.25191e+06
M345T382	345.025	382.071									2.5545e+06	2.39778e+06	2.03817e+06	1.53436e+06	2.21287e+06	2.24474e+06	2.54712e+06	2.54701e+06	2.56791e+06
M345T393	344.965	392.822									2173.41	2281.84	3265.82	831902	2575.1	4303.55	3098.75	2916.79	3103.19
M821T383	821.029	383.015									1.47331e+06	1.35271e+06	917254	1.80918e+06	1.20187e+06	1.16162e+06	1.4866e+06	1.46655e+06	1.48639e+06
M329T380	328.992	379.844									2.60277e+06	1.38749e+06	2.15675e+06	1.72383e+06	2.36153e+06	2.36402e+06	1.42183e+06	1.42152e+06	1.47477e+06
M62T4	61.9903	4.172									1.95822e+06	2.03442e+06	1.89854e+06	1.35015e+06	2.13128e+06	1.97253e+06	1.83097e+06	1.54483e+06	1.8214e+06
M429T368	429.077	367.697									426480	336070	104494	781251	254269	241037	469099	461966	462117
M493T382	493.003	382.295									1.88491e+06	1.75072e+06	1.46374e+06	2.04031e+06	1.60244e+06	1.59215e+06	1.82935e+06	1.82458e+06	1.82936e+06
M247T389	246.988	389.124									1.37198e+06	1.3808e+06	2.18302e+06	1.30161e+06	1.30829e+06	2.15037e+06	1.37494e+06	1.36115e+06	1.37502e+06
M345T373	344.988	372.714									215990	3078.6	3524.59	6044.14	3625.05	4322.93	4825.8	4835.61	4972.53
M813T150_2	813.447	150.355									1.18327e+06	1.15966e+06	1.05777e+06	1.13909e+06	1.1271e+06	1.13845e+06	1.20487e+06	1.20091e+06	1.20487e+06
M813T150_1	813.432	149.72									1.15661e+06	1.15764e+06	1.05335e+06	1.12886e+06	1.10751e+06	1.06104e+06	1.16408e+06	1.1527e+06	1.15256e+06
M195T436	195.057	435.986									3.41237e+06	3.48588e+06	3.59633e+06	3.7326e+06	2.01361e+06	4.03605e+06	2.56856e+06	3.40152e+06	3.38015e+06
M62T709	61.9901	709.294									552999	487867	617250	602031	648160	689662	771451	738703	740045
M263T383	263.019	382.504									1.78636e+06	1.68328e+06	1.4426e+06	1.86506e+06	1.51281e+06	1.58001e+06	1.7862e+06	1.77736e+06	1.78618e+06
M62T59	61.9904	59.2545									1.74797e+06	1.75115e+06	2.02162e+06	1.68675e+06	1.94564e+06	1.81382e+06	1.81533e+06	1.80312e+06	1.80307e+06
M309T40	309.214	40.263									194300	189447	163453	182340	160981	180743	192798	193246	192312
M903T383	903.034	383.015									943195	854715	560545	1.15455e+06	738637	730954	959618	931899	932169
M62T74	61.9901	73.575									3.64873e+06	1.24252e+06	1.17988e+06	1.7778e+06	1.9258e+06	1.47073e+06	1.89692e+06	1.80689e+06	1.80437e+06
M291T476	291.091	475.757									1.85779e+06	1.8824e+06	1.30286e+06	1.84369e+06	3.17842e+06	639512	1.78813e+06	1.43419e+06	1.78136e+06
M227T117	227.135	117.196									217953	214686	166240	258163	203709	196458	340750	385575	341087
M797T383_2	797.066	382.711									789662	791367	767940	1.08816e+06	815401	790158	710725	781538	779946
M817T203	817.472	202.834									233977	244491	98019.8	451170	163872	179413	271290	273542	273554
M816T187_2	816.462	187.231									425142	589187	639537	527946	549421	524961	307223	520060	519228
M832T162	832.436	162.073									603796	737077	713133	799411	232827	306608	1.27927e+06	848651	677585
M427T383	427.03	382.671									1.12027e+06	1.07858e+06	845956	1.18997e+06	922380	936896	1.13622e+06	1.11866e+06	1.11896e+06
M243T122	243.13	122.197									67638.6	62565.1	207932	250860	67241.7	228597	169516	181565	169428
M843T157	843.424	156.575									843867	822825	741052	879650	761339	817477	892939	892870	902373
M843T156	843.409	156.234									851500	830778	730188	865830	757767	794325	861031	850637	850625
M291T36_2	291.17	35.8875									2649.38	2956.64	3119.79	3690.35	134150	5967.59	4109.14	3908.28	3915.74
M79T491	78.9621	491.071									43864.2	810736	459351	502507	454275	319304	469708	471767	507614
M237T458	236.909	457.833									1.71036e+06	1.55255e+06	1.34443e+06	1.67281e+06	1.51102e+06	1.5794e+06	1.75228e+06	1.75254e+06	1.78435e+06
M833T215	833.471	215.482									332463	233078	256358	352119	229267	230521	245126	288902	278634
M647T167	647.398	167.143									299167	208468	338618	308763	199412	394873	362902	365623	365657
M427T391	426.97	391.35									3141.32	262645	148657	408439	4450.51	2296.74	3821.3	3671.35	3817.56
M257T41	257.184	41.353									341316	26144.3	391167	44497.1	53598.4	21459.6	297945	98787.1	297899
M759T176	759.407	176.05									1.17879e+06	823608	734503	994987	1.00007e+06	1.07855e+06	1.14514e+06	1.12336e+06	1.12362e+06
M129T39	129.059	39.019									88800.9	72947.1	141244	89853.6	70017.9	74600.7	75870.3	76342	75868.5
M227T41	227.17	40.873									8641.42	128697	3969.9	145685	102604	4662.65	175222	173777	173773
M227T40	227.207	39.633									126359	119019	148928	139353	95737.7	132312	170402	170419	166850
M232T39	232.042	38.9975									49965.8	40266.4	15706.8	111377	42591.7	80615.4	67871.3	66657.5	66655.3
M177T140	177.045	140.382									277735	281416	118541	303389	280577	257885	283064	279939	284154
M177T130	177.007	129.822									209286	170131	1699.07	209503	891.741	695.259	1728.71	1695.52	1696.45
M177T133	176.987	132.51									163020	4583.23	7177.09	162688	137008	6940.12	12021.3	11055.5	11121.5
M155T580	154.951	579.621									1.51268e+06	2.00909e+06	2.09971e+06	1.85142e+06	1.66764e+06	1.70497e+06	1.65131e+06	1.53088e+06	1.50699e+06
M62T122	61.9901	121.572									1.3168e+06	1.17771e+06	1.25227e+06	868922	970262	868479	1.08752e+06	1.09199e+06	1.08753e+06
M77T586	76.9722	585.962									812453	730173	1.57904e+06	1.3959e+06	1.49833e+06	1.53681e+06	1.53869e+06	1.58053e+06	1.57974e+06
M197T82_2	197.124	82.18									460162	462555	373483	465287	412140	425369	462055	459940	462078
M213T98	213.155	98.478									485180	531558	415225	499306	476628	468078	486829	484398	486841
M328T193	328.232	192.589									153026	142103	129164	185686	121257	142159	159062	158022	158022
M328T201	328.193	201.206									6363.01	4882.51	86358.8	209775	140438	156795	6189.95	5463.58	6209.99
M1009T383	1009	383.015									560953	501636	368070	644055	416930	430779	577660	562857	563058
M327T41	327.225	40.8075									118284	117983	100340	107845	88216.9	102784	123342	121458	121474
M77T45	76.972	44.616									433186	381412	419802	389409	383333	354690	380653	382460	380649
M199T40	199.175	40.1225									104240	69451.9	117737	108808	39723.5	125251	112916	113721	112922
M342T185	342.247	184.917									210751	221127	315360	248822	280626	57936.6	210822	211693	134623
M241T271	241.053	271.427									197564	191039	107106	210793	159877	151233	195908	190215	190158
M165T339	165.025	338.575									329032	2231	200353	576311	2632.82	2316.27	2310.01	2494.33	2269.04
M79T53	78.9209	53.026									396079	380453	295553	510465	343889	358792	381656	387975	383695
M861T180	861.461	180.376									357889	300549	505738	318267	471320	377834	282541	282970	232010
M633T162	633.418	162.154									433277	428087	431237	456611	393082	429718	460173	464640	460171
M509T383	509.036	382.721									658402	643059	485037	733110	541961	523690	674950	663824	669257
M879T383_2	879.071	382.711									401690	419447	259528	541739	361225	325951	375866	387250	386923
M342T184	342.175	183.558									4802.54	8141.2	11197.5	7141.58	9721.74	9132.25	30906.4	19279.7	19008.2
M77T22	76.972	22.135									575710	447731	580332	541560	530556	598760	545553	734703	547018
M217T249	217.009	248.887									702475	738758	411584	825375	837704	818187	860547	860612	894508
M129T48	129.095	47.667									103474	87097.9	85304.5	84457.6	75471.2	101858	91036.3	97252.9	90487.1
M417T38_2	417.332	38.3825									85896.7	65898.5	70726.3	47565.6	41108.4	65437.4	66869.4	66841.8	63859.6
M509T376	508.974	376.484									3111.71	351821	3059.91	5070.94	2815.08	341735	3123.43	3144.83	3290.95
M232T59	232.042	58.926									206102	187953	55642.3	504422	198851	355347	306274	285568	285469
M259T193	258.925	193.219									381383	354531	311120	235544	326874	309032	354978	355288	345706
M259T161	258.928	160.843									747465	737275	1.00836e+06	754782	751904	974866	780492	861172	778843
M81T53	80.9191	53.026									369831	376460	300204	482148	339829	352908	377117	377370	395416
M615T382	615.003	381.993									634821	628526	531462	359004	542954	543759	619074	607250	607717
M1067T383	1067.04	383.015									325424	297647	177419	420815	245367	231297	325216	320194	322358
M369T390	368.986	389.805									396977	415689	418915	398103	664048	367462	462273	421911	422374
M645T160	645.381	160.284									501794	864385	945402	463099	1.0551e+06	1.09254e+06	859476	861109	762427
M342T193	342.149	193.347									8072.75	4751.04	3902.93	5120.36	2344.55	6014.17	61474.3	23394.2	47496.7
M342T190	342.21	190.133									21338.2	190681	12574.2	20085.8	18976.6	12657.2	12449.7	12253.4	12450.8
M189T397	188.944	397.318									649893	658128	627963	650470	611918	616387	643727	643571	654216
M157T348	156.996	348.092									324446	302128	204801	417586	277193	245805	322462	319926	322476
M177T457	176.941	456.905									729863	602068	480755	808504	584292	586030	739574	740516	740579
M97T456	96.9724	456.176									893088	731034	537454	975569	820936	630353	877789	885753	885813
M287T390	286.981	390.496									623294	628776	621045	620693	608949	590286	624975	617876	624958
M879T383_1	878.981	382.526									5017.96	5764.03	3843.87	9629.43	7080.26	5545.87	19218.2	10286.9	10053.2
M197T138	197.036	137.9									111778	100523	388650	110101	94265	121690	159676	159480	172905
M237T349	236.868	348.566									497590	470470	384000	560948	423315	418279	503670	496878	503592
M243T324	243.13	323.728									120103	117055	216085	277200	163495	182939	203188	183759	182264
M231T80	231.058	80.32									69983.8	78238.3	724490	226479	146951	181916	227206	227113	220613
M307T41_1	307.235	41.337									8893.19	93363	14536.2	13989.8	73864.2	14925	13956.1	15299	13933.2
M647T41	647.398	41.353									32243.3	33694.4	59745.6	35481.5	23841.6	36760.4	42445.9	41819.1	42334.7
M173T580	172.963	579.871									880142	890900	869197	1.53523e+06	850612	1.43564e+06	919137	895384	894532
M533T380_2	532.997	379.82									356079	320655	532217	344568	286756	531364	323188	323083	332385
M354T27	354.213	27.0485									43622.4	100139	35890.9	52662.8	62453.7	60255.5	109727	109747	107095
M179T457_1	178.89	456.925									822597	737304	837019	854633	902753	671939	871026	866170	797059
M189T374	188.944	373.921									115203	121282	126864	106548	120926	122116	127097	124427	127071
M697T382	697.01	381.991									548578	514496	435105	323429	453638	454853	546019	539764	544426
M275T32	275.175	31.644									106626	112340	100942	126163	52907	113023	114584	113786	114568
M327T89	327.225	89.0645									620629	619963	475871	622375	463143	589003	596282	607697	607789
M814T177	814.438	176.584									409850	408251	345660	417104	409806	395205	410500	410421	406420
M177T443	176.9	443.441									175802	104729	24432.4	147767	27178.7	24970.1	23265.2	22668	23239
M451T385	450.991	384.999									293631	472643	259025	279838	400890	445276	291161	281901	281861
M181T373	180.958	373.31									1492.91	38675.7	63785.1	1423.71	60817.4	61862.9	1503.97	1535.85	1503.71
M681T382	680.976	381.71									495681	519939	508702	513233	580166	522583	562884	526098	554989
M781T202	781.499	202.228									125335	122668	74398.1	177554	90787.1	99129.2	136966	136542	136966
M205T392_1	204.976	392.378									596784	497627	630986	516404	481419	610428	597583	563432	597582
M109T71	109.006	70.941									1.1648e+06	622414	1.39728e+06	1.35743e+06	2.18604e+06	1.32873e+06	1.36978e+06	1.36071e+06	1.36073e+06
M109T50	109.007	50.221									731786	687008	724223	728546	637657	1.10004e+06	735182	723509	723375
M159T368	159.034	367.85									386840	369213	265280	498451	333605	321950	408201	401050	408150
M669T148	669.396	147.846									382537	381823	334854	369531	347098	340211	379484	379546	371131
M199T171	198.959	171.415									951923	970035	586896	973997	931216	904524	965841	963957	960678
M173T563	172.963	563.139									212022	266145	179620	265843	444960	269280	270545	270041	240808
M109T8	109.007	8.117									25538.8	1.36857e+06	1.42057e+06	1.36567e+06	1.38506e+06	1.5083e+06	597887	1.10038e+06	1.09762e+06
M673T190	673.379	189.701									121932	118386	96230.8	108167	94986.9	106974	125425	122188	121978
M99T387	99.0089	387.095									928949	513969	911788	611951	875954	422216	760040	761621	661622
M237T343	236.924	342.539									6349.13	6827.62	6217.96	13325	297735	6323.07	6137.09	5984.95	6135.16
M781T187	781.496	187.055									182715	174904	151879	184072	152664	182231	191361	191177	191812
M131T193	130.892	193.036									206675	213334	233196	297543	244234	279552	110818	295423	284614
M617T179	617.388	178.821									396127	408784	375632	374389	365773	379339	408452	405050	405081
M797T215	797.494	215.482									140865	139571	107538	156560	109075	127698	140014	138996	139015
M205T375	204.976	375.416									174829	167129	172215	170714	172717	161265	175729	175440	177206
M834T197	834.47	196.623									368962	249261	191076	358910	232341	247781	207405	261711	266745
M237T361	236.924	361.031									7501.79	5451.18	4304.56	230814	12501.7	5624.34	7169.03	6977.8	6971.94
M269T40_2	269.255	39.676									47435.8	43709.9	61254.9	55571.2	32673.1	46032.2	66955.6	65293.5	65321.8
M311T51	311.302	51.0685									76279.8	72556	69415.5	75210.8	46485	83061.8	92870	92882.6	91848.7
M830T193	830.357	192.903									351784	353818	2268.8	396068	1590.79	827.838	348147	344429	348165
M225T122	225.119	122.166									51689.8	47107	110618	119586	46483.7	128006	109392	102034	102032
M779T382	779.014	382.295									397945	397083	307634	436592	344116	359643	400067	395952	400073
M961T383_2	961.077	382.758									235339	213552	135918	289089	180197	170685	239681	229327	229420
M241T40	241.223	39.964									36348	38539.3	56474.8	64012.7	65717.7	44832.1	63949.8	62940.8	63641.5
M689T151	688.511	150.975									161222	158924	117246	156517	136429	147198	155298	154764	154057
M217T213	217.008	212.545									544039	502074	472470	518325	470345	466690	525797	289680	519256
M293T68	293.145	68.277									8124.51	10072.5	197909	142633	7536.63	4817.44	5717.18	6002.83	6001.88
M713T120	712.558	119.656									1883.52	324667	225473	190119	233122	220865	170309	189118	188986
M129T192	128.895	192.406									132083	174003	194600	241944	242617	232852	134994	272041	261177
M323T40	323.23	40.263									51813.8	50440.7	50797.1	51408.9	41057.5	52938.3	52137.6	52140.9	51715.4
M301T37_3	301.173	37.1625									67517.6	46139.9	64307.8	51060.5	52882.4	55841.3	62107.6	61195	62084.2
M399T202	399.27	202.471									167955	171599	82361.9	204216	117512	112416	171869	172274	158028
M195T502	194.91	502.112									377470	541241	515627	782274	445909	369405	406371	489727	481582
M844T182	844.446	181.793									192346	188218	476457	206397	161266	304080	195782	195781	195494
M281T150	281.021	149.606									280157	267581	144703	278709	239403	213919	261988	259781	260033
M231T99	231.057	99.3985									53615.2	49592.3	416389	182074	56868.2	122167	166679	165510	165925
M313T177	313.048	177.233									176156	165619	62901.9	181858	149177	126168	149223	148533	148527
M239T40_2	239.17	40.263									54807.9	46541.3	48681.6	45931	43397.3	50864.6	49822.6	50161.7	49816.3
M99T400	98.954	400.26									15149.9	11662.9	11342.4	10506	341045	12468.4	13185	12540.5	12978.2
M417T38_1	417.275	37.5775									15492.4	9813.16	15897.4	19655	6392.35	32943.8	17054.7	17083.9	19502.2
M259T605	258.928	605.145									982446	1.05273e+06	1.07121e+06	477671	964607	923048	1.05365e+06	1.03668e+06	1.05325e+06
M271T394	270.949	394.209									297283	306459	281369	270375	277217	267339	301135	296970	301165
M619T156_2	619.438	155.955									250309	223535	202186	224345	299398	315752	268029	267916	277675
M179T474	178.89	473.734									200513	134758	198801	318499	215039	202323	223848	231525	231648
M77T64	76.9718	64.003									396208	407750	437801	409620	404357	395162	400441	410254	410423
M633T176	633.419	176.453									280176	319771	234018	237335	295835	292146	266090	251727	251763
M129T368	129.023	368.162									330798	316231	254413	374766	284581	263130	332213	322699	332338
M253T158	253.026	158.445									246219	250243	199568	262004	232560	206418	239081	240234	239719
M314T192_2	314.216	192.406									88239.7	78368.9	40560.3	120707	66136	74953.8	89112.8	87804.9	87802.6
M289T446	288.958	446.123									206231	228127	240486	198192	232840	232188	225049	224824	229040
M111T108	111.01	107.757									52745	51567.1	70822.1	71106.7	37106.9	51390.7	48741.5	43912.3	55925.9
M117T670	116.932	670.092									72834.1	91453.8	75801.7	303210	84439.6	123269	145973	168896	143633
M77T123	76.9718	123.328									1.00277e+06	996427	1.10752e+06	1.06321e+06	975011	1.04768e+06	567961	938074	939458
M237T63	237.156	63.241									128984	133074	135729	145547	133164	133466	156836	151922	151981
M317T193	317.169	192.516									75145	73331	52909.9	86883.1	60703.7	65925.1	73642.8	72942.1	73644.9
M849T192	849.447	191.608									602285	654103	617257	571110	558322	405971	601169	495322	601233
M353T392	352.954	392.349									226182	328140	329416	214711	332535	308828	338746	335747	338776
M195T527_2	195.057	526.537									97660.4	83306.2	110467	290676	331011	99035.7	106296	117931	133496
M229T66	229.064	65.867									57648.3	81333.1	101693	126581	49321.4	60577.6	131695	136742	138118
M233T580	232.932	580.447									617420	607175	1.04893e+06	578283	662153	518558	638081	605149	610743
M117T56	116.931	55.602									512458	487789	415099	523983	490147	406351	461608	468207	461565
M745T166	745.436	166.19									270446	219365	246734	172716	300035	239767	254627	252503	268865
M195T500	195.057	499.512									136818	96320.3	135814	141047	154066	64346.4	161785	134496	135474
M211T69	211.139	69.37									224706	364981	95689	113377	162353	114495	169905	172946	169915
M599T385	598.971	384.998									303009	132151	255364	140883	136952	133965	164759	154282	154239
M311T89	311.23	88.529									204365	163960	150195	212464	145242	183972	256654	231829	232234
M842T153	842.434	152.83									437698	441031	403439	414129	407153	417554	437853	437842	434950
M229T397	228.938	397.318									331239	315477	301698	311667	277079	299575	316415	314935	313666
M227T102	227.134	101.558									255115	264465	179176	256177	224667	233477	254827	253382	254819
M835T215	835.471	215.482									98306.7	99389.3	65835.4	118092	70170.3	79036.7	91033.4	94950.7	91294.9
M854T148	854.435	147.59									260326	269084	281182	213229	285180	271221	235447	228569	235620
M211T40	211.139	40.2845									65700.4	50541.3	20091	29550.4	36676.4	35822.7	39069.4	39481.2	39072.6
M195T578	194.911	578.336									790073	698646	1.06746e+06	417977	506953	433410	631849	488833	883880
M1149T382	1148.94	382.27									5478.19	4459.73	2174.64	26100	17860.8	21854.7	7116.11	14144.7	8393.77
M627T130	627.372	129.588									307477	318494	320615	284974	602565	308718	325885	320157	325797
M749T42	748.534	41.932									46750.7	41537.9	30737.2	37289.9	33190.2	35932.7	42061.3	41416.3	41416.2
M861T380	860.963	380.414									236888	5419.91	3056.52	3928.57	6702.36	208613	236915	234865	236914
M861T383	861.02	382.895									273130	244923	185383	276191	214439	212407	266063	262123	262252
M271T374	270.949	374.413									90843.2	98697.7	101286	92102.1	98125.9	85751.8	99343.8	96943.8	99360.4
M135T198	134.898	197.792									282330	443793	339344	439469	422768	418450	494304	511851	512006
M195T527_1	194.911	526.527									257149	218617	183510	135574	227571	165025	270991	375625	304209
M435T391	434.959	391.098									238340	333795	298090	383079	216357	316645	304638	305154	262786
M201T279	201.03	278.672									364360	529309	441637	298970	323967	272031	169250	246018	279161
M362T38	362.275	37.783									4321.26	19257.4	8426.12	5096.39	2805.07	4561.33	6831.98	6597.48	6579.25
M289T427	288.958	426.892									621818	306546	325516	232680	125643	326042	299453	299437	305354
M209T59	209.124	59.401									114539	157007	78118.8	106328	218649	99795.2	111756	110858	111760
M209T60	209.048	60.035									30803.8	14016.4	168055	20705.3	13801.6	153685	56350.5	140828	140443
M195T487	194.91	486.606									150281	77162	373810	147401	133189	153122	138183	120512	140290
M389T39	389.299	39.003									51391.5	47972.5	49180.2	30927	29548.5	49373.8	49746.8	49825.1	48028.2
M235T493	234.92	493.009									365922	307850	337818	370080	419796	296779	387517	410999	449241
M211T58	211.064	57.541									522528	11993.3	6868.65	7725.31	5946.44	283861	90422.6	243413	243631
M615T159	615.37	159.074									249398	250283	225167	245201	248551	250024	255821	253823	251311
M195T545	195.057	544.869									122976	86604	8571.67	188174	107182	100888	132878	117055	120888
M747T192	747.418	191.682									263868	245657	218270	328491	213990	226941	302706	292167	302010
M862T180_2	862.467	180.354									122688	135640	117628	125894	132292	152781	113809	124113	115342
M305T40	305.182	40.279									31541.4	39182.9	32298	37511.4	33058.9	37891.7	38041.9	36934.8	38040.4
M747T189	747.342	189.131									9025.73	5285.08	1.57387e+06	477750	17170.3	9318.97	377351	379826	127864
M233T563	232.931	562.876									297664	115815	311051	312365	268216	231681	275967	266600	287435
M619T109	619.437	109.007									234865	231265	175844	222645	206738	212131	230334	230188	230188
M667T90	667.381	89.6845									352363	354834	304168	625122	329748	358809	353575	353592	343844
M159T43	159.034	43.332									183716	187607	145826	185684	148294	162892	184061	184760	184764
M550T41	550.496	40.722									66198.7	48430.9	57480.1	58826.9	42943.3	44221.6	14955.8	33280.9	33231.4
M209T40	209.124	40.4925									60158.8	58257.5	43726.9	49853.8	49758.1	51147.9	53333.8	52902.6	52903.6
M255T459	254.92	458.946									514666	480637	417935	537674	461117	466092	535355	535369	537996
M743T160	743.418	159.801									146804	148144	128741	129325	137570	143962	151838	157755	151727
M863T180	863.462	180.363									148697	153240	121537	153069	137539	164841	150133	149405	149491
M1115T383_1	1114.97	382.758									368670	250011	294027	236641	196121	261035	119030	192766	215511
M617T188	617.419	187.78									105077	70952.9	48656.4	105791	106849	157192	128380	113158	128323
M195T543	194.911	543.394									148955	145679	155465	136707	159559	162418	127841	139543	125803
M195T577	195.057	576.906									485102	304722	628038	86869.1	722000	575293	544059	545720	576494
M807T192	807.442	192.142									131343	173160	156813	206972	100283	122371	145839	142472	142494
M835T195	835.467	195.378									215949	215526	209898	223128	243259	274329	146544	162567	147482
M337T590	336.908	589.909									398441	376926	480382	514204	470357	473685	400464	402198	347146
M147T191	146.87	191.146									272831	230457	203893	280685	255629	267127	262708	262989	271852
M1033T382_1	1032.96	382.143									302160	365112	282274	255911	254939	245402	221808	255964	255526
M720T40	719.503	40.2575									31175.7	30518	30331.9	31014.3	20739.4	23026	28225.6	28225.5	27411.6
M427T373	426.993	372.595									19856.7	3742.26	4370.6	20808.8	1493.2	1142.21	2755.67	2337.74	2408.49
M195T483	195.056	482.826									166627	121306	63037.3	70223.4	182480	139923	130535	129902	135824
M667T43	667.376	42.658									121010	124228	91357	111862	93169.8	108506	121957	121965	119217
M321T32	321.182	32.2225									14938	18107.9	12768.8	13218.2	14001.7	13495	31805.3	27113.2	27138.3
M179T491	178.89	490.683									206808	155276	192628	206413	135735	275128	211820	211679	219117
M280T371	280.036	371.48									120037	126759	138235	112167	125380	181396	118897	119016	121519
[truncated: 9,466 more rows]
